# Supplementary material for: Local increases in admixture with hunter-gatherers followed the initial expansion of Neolithic farmers across continental Europe
Source: Sci Adv. 2025 Aug 20;11(34):eadq9976. doi: 10.1126/sciadv.adq9976 (PMC12366693; doi:10.1126/sciadv.adq9976)
Supplement: Supplementary file 2 — Data S1 to S3 [file sciadv.adq9976_data_s1_to_s3.zip]

Archive with 1 entries (1 files):
- adq9976_data_s1_to_s3.xlsx
