# Supplementary material for: Local increases in admixture with hunter-gatherers followed the initial expansion of Neolithic farmers across continental Europe
Source: Sci Adv. 2025 Aug 20;11(34):eadq9976. doi: 10.1126/sciadv.adq9976 (PMC12366693; doi:10.1126/sciadv.adq9976)
Supplement: Supplementary file 2 — Data S1 to S3 [file sciadv.adq9976_data_s1_to_s3.zip › adq9976_data_s1_to_s3.xlsx]

## Sheet: Supplementary_Data_S1
Individual_ID	Population_Group	Latitude	Longitude	Mean_Age_YBP	Sample	Publication			Publication_shortened	Publication_full
Bichon	HG	47.1	6.87	13700	Bich.HG.0	Jones2015			Gamba2014	C. Gamba, E. R. Jones, M. D. Teasdale, R. L. McLaughlin, G. Gonzalez-Fortes, V. Mattiangeli, L. Domboróczki, I. Kővári, I. Pap, A. Anders, A. Whittle, J. Dani, P. Raczky, T. F. G. Higham, M. Hofreiter, D. G. Bradley, R. Pinhasi, Genome flux and stasis in a five millennium transect of European prehistory. Nat. Commun. 5, 5257 (2014).
Bla20	HG	51.3671	7.46328	10602	Bla.HG.1	Hofmanova2022			Hofmanova2016	Z. Hofmanová, S. Kreutzer, G. Hellenthal, C. Sell, Y. Diekmann, D. Díez-del-Molino, L. van Dorp, S. López, A. Kousathanas, V. Link, K. Kirsanow, L. M. Cassidy, R. Martiniano, M. Strobel, A. Scheu, K. Kotsakis, P. Halstead, S. Triantaphyllou, N. Kyparissi-Apostolika, D. Urem-Kotsou, C. Ziota, F. Adaktylou, S. Gopalan, D. M. Bobo, L. Winkelbach, J. Blöcher, M. Unterländer, C. Leuenberger, Ç. Çiling…
Bla45	HG	51.3671	7.46328	5719	Bla.HG.2	Hofmanova2022			Hofmanova2022	Z. Hofmanová, C. S. Reyna-Blanco, C. de Becdelièvre, I. Schulz, J. Blöcher, J. Jovanović, L. Winkelbach, Sylwia M. Figarska, Anna Schulz, Marko Porčić, Petr Květina, Alexandros Tsoupas, Mathias Currat, Alexandra Buzhilova, Fokke Gerritsen, Necmi Karul, George McGlynn, Jörg Orschiedt, Rana Özbal, Joris Peters, Bogdan Ridush, Thomas Terberger, Maria Teschler-Nicola, Gunita Zariņa, Andrea Zeeb-Lanz,…
Gr1	HG	53.0167	14.2167	6720	Crie.HG.0	Hofmanova2022			Jones2015	E. R. Jones, G. Gonzalez-Fortes, S. Connell, V. Siska, A. Eriksson, R. Martiniano, R. L. McLaughlin, M. Gallego Llorente, L. M. Cassidy, C. Gamba, T. Meshveliani, O. Bar-Yosef, W. Müller, A. Belfer-Cohen, Z. Matskevich, N. Jakeli, T. F. G. Higham, M. Currat, D. Lordkipanidze, M. Hofreiter, A. Manica, R. Pinhasi, D. G. Bradley, Upper Palaeolithic genomes reveal deep roots of modern Eurasians. Nat.…
Gr2	HG	53.0167	14.2167	6550	Crie.HG.0	Hofmanova2022			Kilinc2016	G. M. Kılınç, A. Omrak, F. Özer, T. Günther, A. M. Büyükkarakaya, E. Bıçakçı, D. Baird, H. M. Dönertaş, A. Ghalichi, R. Yaka, D. Koptekin, S. C. Açan, P. Parvizi, M. Krzewińska, E. A. Daskalaki, E. Yüncü, N. D. Dağtaş, A. Fairbairn, J. Pearson, G. Mustafaoğlu, Y. S. Erdal, Y. G. Çakan, İ. Togan, M. Somel, J. Storå, M. Jakobsson, A. Götherström, The Demographic Development of the First Farmers in …
LEPE51	HG	44.5565	22.0268	9706	LepV.HG.1	Hofmanova2022			Marchi2022	N. Marchi, L. Winkelbach, I. Schulz, M. Brami, Z. Hofmanová, J. Blöcher, C. S. Reyna-Blanco, Y. Diekmann, A. Thiéry, A. Kapopoulou, V. Link, V. Piuz, S. Kreutzer, S. M. Figarska, E. Ganiatsou, A. Pukaj, T. J. Struck, R. N. Gutenkunst, N. Karul, F. Gerritsen, J. Pechtl, J. Peters, A. Zeeb-Lanz, E. Lenneis, M. Teschler-Nicola, S. Triantaphyllou, S. Stefanović, C. Papageorgopoulou, D. Wegmann, J. Bu…
VLASA32	HG	44.5434	22.0309	9554	LepV.HG.1	Marchi2022
VLASA10	HG	44.5434	22.0309	8750	LepV.HG.2	Hofmanova2022
VLASA4	HG	44.5434	22.0309	8750	LepV.HG.2	Hofmanova2022
VLASA41	HG	44.5434	22.0309	8750	LepV.HG.2	Hofmanova2022
VLASA44	HG	44.5434	22.0309	8750	LepV.HG.2	Hofmanova2022
LEPE45	HG	44.5565	22.0268	8442	LepV.HG.3	Hofmanova2022
VLASA37	HG	44.5434	22.0309	8564	LepV.HG.3	Hofmanova2022
VLASA7	HG	44.543	22.031	8502	LepV.HG.3	Marchi2022
LEPE18	HG	44.5565	22.0268	8076	LepV.HG.4	Hofmanova2022
LEPE53	HG	44.5565	22.0268	8061	LepV.HG.4	Hofmanova2022
AKT16	FA	40.1746	28.7698	8497	Akt.F.1	Hofmanova2016
AKT18	FA	40.1746	28.7698	8381	Akt.F.1	Hofmanova2022
AKT20	FA	40.1746	28.7698	8406	Akt.F.1	Hofmanova2022
AKT26	FA	40.1746	28.7698	8200	Akt.F.1	Hofmanova2022
AKT6	FA	40.1746	28.7698	7534	Akt.F.2	Hofmanova2022
Klein1	FA	48.6632	16.5896	7500	AspK.F.1	Hofmanova2022
Klein10	FA	48.6632	16.5896	7500	AspK.F.1	Hofmanova2022
Klein2	FA	48.6632	16.5896	7500	AspK.F.1	Hofmanova2022
Klein3	FA	48.6632	16.5896	7500	AspK.F.1	Hofmanova2022
Klein4	FA	48.6632	16.5896	7500	AspK.F.1	Hofmanova2022
Klein5	FA	48.6632	16.5896	7500	AspK.F.1	Hofmanova2022
Klein8	FA	48.6632	16.5896	7500	AspK.F.1	Hofmanova2022
Asp6	FA	48.578	16.4669	7475	AspK.F.1	Marchi2022
Asp1	FA	48.578	16.4669	7200	AspK.F.2	Hofmanova2022
Asp10	FA	48.578	16.4669	7200	AspK.F.2	Hofmanova2022
Asp2	FA	48.578	16.4669	7200	AspK.F.2	Hofmanova2022
Asp3	FA	48.578	16.4669	7200	AspK.F.2	Hofmanova2022
Asp4	FA	48.578	16.4669	7200	AspK.F.2	Hofmanova2022
Asp8	FA	48.578	16.4669	7200	AspK.F.2	Hofmanova2022
Klein7	FA	48.663	16.59	7122	AspK.F.2	Marchi2022
Bar11	FA	40.309	29.6072	8250	Bar.F.0	Hofmanova2022
Bar15	FA	40.309	29.6072	8081	Bar.F.0	Hofmanova2022
Bar16	FA	40.309	29.6072	8109	Bar.F.0	Hofmanova2022
Bar20	FA	40.309	29.6072	8298	Bar.F.0	Hofmanova2022
Bar25	FA	40.309	29.6072	8295	Bar.F.0	Hofmanova2016
Bar31	FA	40.309	29.6072	8279	Bar.F.0	Hofmanova2016
Bar32	FA	40.309	29.6072	8279	Bar.F.0	Hofmanova2022
Bla10	FA	51.3671	7.46328	5368	Bla.F.1	Hofmanova2022
Bla13	FA	51.3671	7.46328	5463	Bla.F.1	Hofmanova2022
Bla59	FA	51.3671	7.46328	5819	Bla.F.2	Hofmanova2022
Bon002	FA	37.7519	32.8649	10078	Bon.F.0	Kilinc2016
Dil16	FA	48.5967	10.5383	7117	Dil.F.0	Marchi2022
Ess7	FA	48.6128	12.2175	6975	Ess.F.0	Marchi2022
Herx	FA	49.1456	8.2136	7028	Herx.F.0	Hofmanova2022
Herx2	FA	49.1456	8.2136	6950	Herx.F.0	Hofmanova2022
Herx3	FA	49.1456	8.2136	6950	Herx.F.0	Hofmanova2022
Herx4	FA	49.1456	8.2136	6950	Herx.F.0	Hofmanova2022
Herx5	FA	49.1456	8.2136	6950	Herx.F.0	Hofmanova2022
Herx6	FA	49.1456	8.2136	6950	Herx.F.0	Hofmanova2022
Herx7	FA	49.1456	8.2136	6950	Herx.F.0	Hofmanova2022
Herx8	FA	49.1456	8.2136	6950	Herx.F.0	Hofmanova2022
Herx9	FA	49.1456	8.2136	6950	Herx.F.0	Hofmanova2022
LEPE46	FA	44.5565	22.0268	8070	LepV.F.3	Hofmanova2022
LEPE39	FA	44.5565	22.0268	8025	LepV.F.3	Hofmanova2022
LEPE48	FA	44.557	22.027	7940	LepV.F.3	Marchi2022
LEPE52	FA	44.5565	22.0268	7812	LepV.F.3	Marchi2022
Nea2	FA	40.584	22.253	8184	Nik.F.0	Marchi2022
Nea3	FA	40.584	22.253	8098	Nik.F.0	Marchi2022
NE1	FA	47.8465	21.1494	7139	Pol.F.0	Gamba2014
STAR1	FA	44.821	20.687	7533	Star.F.0	Marchi2022
VC3-2	FA	44.762	20.623	7521	Star.F.0	Marchi2022

## Sheet: Supplementary_Data_S2
Individual_1_ID	Individual_2_ID	pseudo-haploid_nucleotide_diversity
AKT16	AKT18	0.000539192
AKT16	AKT20	0.000565458
AKT16	AKT26	0.000551967
AKT16	AKT6	0.000570828
AKT16	Asp10	0.000609723
AKT16	Asp1	0.00065846
AKT16	Asp2	0.000651115
AKT16	Asp3	0.000635582
AKT16	Asp4	0.000629291
AKT16	Asp6	0.000655879
AKT16	Asp8	0.000597984
AKT16	Bar11	0.000581491
AKT16	Bar15	0.000576867
AKT16	Bar16	0.00056713
AKT16	Bar20	0.000608901
AKT16	Bar32	0.000623467
AKT16	Bla10	0.000805028
AKT16	Bla13	0.000674531
AKT16	Bla20	0.000752739
AKT16	Bla45	0.00066825
AKT16	Bla59	0.000711569
AKT16	Dil16	0.000632282
AKT16	Ess7	0.000713534
AKT16	Gr1	0.00103801
AKT16	Gr2	0.000640349
AKT16	Herx2	0.000600904
AKT16	Herx3	0.000671044
AKT16	Herx4	0.000617754
AKT16	Herx5	0.000640359
AKT16	Herx6	0.000633345
AKT16	Herx7	0.000644988
AKT16	Herx8	0.000618593
AKT16	Herx9	0.000610062
AKT16	Klein10	0.000606984
AKT16	Klein1	0.000631585
AKT16	Klein2	0.000637885
AKT16	Klein3	0.000632939
AKT16	Klein4	0.000650161
AKT16	Klein5	0.000647186
AKT16	Klein8	0.000651338
AKT16	LEPE18	0.000593298
AKT16	LEPE39	0.000586884
AKT16	LEPE46	0.000587641
AKT16	LEPE52	0.000565046
AKT16	LEPE53	0.000621843
AKT16	VLASA10	0.000619304
AKT16	VLASA32	0.000616881
AKT16	VLASA41	0.000604107
AKT16	VLASA44	0.000591374
AKT16	VLASA4	0.000592978
AKT16	Bar25	0.000614268
AKT16	Bar31	0.000925112
AKT16	Bichon	0.000743524
AKT16	Bon002	0.000842637
AKT16	Herx1	0.000648776
AKT16	Klein7	0.000649887
AKT16	LEPE45	0.000674376
AKT16	LEPE48	0.000647052
AKT16	LEPE51	0.000681656
AKT16	NE1	0.000678911
AKT16	Nea2	0.00066605
AKT16	Nea3	0.000656015
AKT16	STAR1	0.00066682
AKT16	VC3-2	0.000642437
AKT16	VLASA37	0.000735477
AKT16	VLASA7	0.000667941
AKT18	AKT20	0.000584147
AKT18	AKT26	0.000555992
AKT18	AKT6	0.00055861
AKT18	Asp10	0.00059191
AKT18	Asp1	0.000627512
AKT18	Asp2	0.000630347
AKT18	Asp3	0.00062097
AKT18	Asp4	0.000615201
AKT18	Asp6	0.000643959
AKT18	Asp8	0.000594929
AKT18	Bar11	0.000563837
AKT18	Bar15	0.000554538
AKT18	Bar16	0.000561453
AKT18	Bar20	0.000595626
AKT18	Bar32	0.000627939
AKT18	Bla10	0.000791198
AKT18	Bla13	0.000706845
AKT18	Bla20	0.00070778
AKT18	Bla45	0.000645293
AKT18	Bla59	0.000674406
AKT18	Dil16	0.000606474
AKT18	Ess7	0.000686534
AKT18	Gr1	0.000947433
AKT18	Gr2	0.000603912
AKT18	Herx2	0.000595321
AKT18	Herx3	0.000645092
AKT18	Herx4	0.000582059
AKT18	Herx5	0.000631934
AKT18	Herx6	0.000600521
AKT18	Herx7	0.00061908
AKT18	Herx8	0.000607195
AKT18	Herx9	0.000584121
AKT18	Klein10	0.000581916
AKT18	Klein1	0.000597708
AKT18	Klein2	0.000611115
AKT18	Klein3	0.000611809
AKT18	Klein4	0.000619421
AKT18	Klein5	0.000631167
AKT18	Klein8	0.000638717
AKT18	LEPE18	0.000572045
AKT18	LEPE39	0.000576835
AKT18	LEPE46	0.000580143
AKT18	LEPE52	0.000549943
AKT18	LEPE53	0.000630815
AKT18	VLASA10	0.000616357
AKT18	VLASA32	0.000631881
AKT18	VLASA41	0.000599053
AKT18	VLASA44	0.00058048
AKT18	VLASA4	0.000587716
AKT18	Bar25	0.000593673
AKT18	Bar31	0.00091235
AKT18	Bichon	0.000702203
AKT18	Bon002	0.000833469
AKT18	Herx1	0.000634122
AKT18	Klein7	0.000641265
AKT18	LEPE45	0.000668253
AKT18	LEPE48	0.000625369
AKT18	LEPE51	0.000681533
AKT18	NE1	0.000654758
AKT18	Nea2	0.00064034
AKT18	Nea3	0.000642369
AKT18	STAR1	0.00062962
AKT18	VC3-2	0.000630088
AKT18	VLASA37	0.000718798
AKT18	VLASA7	0.000668277
AKT20	AKT26	0.000597061
AKT20	AKT6	0.000590477
AKT20	Asp10	0.000628996
AKT20	Asp1	0.000658093
AKT20	Asp2	0.000654631
AKT20	Asp3	0.000660862
AKT20	Asp4	0.000665084
AKT20	Asp6	0.00066045
AKT20	Asp8	0.000617582
AKT20	Bar11	0.00060783
AKT20	Bar15	0.000609499
AKT20	Bar16	0.000582092
AKT20	Bar20	0.000620174
AKT20	Bar32	0.000636975
AKT20	Bla10	0.000817723
AKT20	Bla13	0.000759568
AKT20	Bla20	0.000770558
AKT20	Bla45	0.000665022
AKT20	Bla59	0.000729441
AKT20	Dil16	0.000648493
AKT20	Ess7	0.000738914
AKT20	Gr1	0.00104181
AKT20	Gr2	0.000653411
AKT20	Herx2	0.000615988
AKT20	Herx3	0.000681985
AKT20	Herx4	0.000620668
AKT20	Herx5	0.000648711
AKT20	Herx6	0.000631602
AKT20	Herx7	0.000642953
AKT20	Herx8	0.000653104
AKT20	Herx9	0.000623917
AKT20	Klein10	0.000637449
AKT20	Klein1	0.000637744
AKT20	Klein2	0.000640265
AKT20	Klein3	0.000643018
AKT20	Klein4	0.000656473
AKT20	Klein5	0.000664992
AKT20	Klein8	0.000659046
AKT20	LEPE18	0.000585804
AKT20	LEPE39	0.000604702
AKT20	LEPE46	0.000602125
AKT20	LEPE52	0.000578931
AKT20	LEPE53	0.000656433
AKT20	VLASA10	0.000617812
AKT20	VLASA32	0.000638265
AKT20	VLASA41	0.000610289
AKT20	VLASA44	0.000606187
AKT20	VLASA4	0.000616942
AKT20	Bar25	0.000642749
AKT20	Bar31	0.000928976
AKT20	Bichon	0.000724229
AKT20	Bon002	0.000881843
AKT20	Herx1	0.000652485
AKT20	Klein7	0.000670919
AKT20	LEPE45	0.000683357
AKT20	LEPE48	0.00065514
AKT20	LEPE51	0.00068248
AKT20	NE1	0.000685533
AKT20	Nea2	0.000673301
AKT20	Nea3	0.000658417
AKT20	STAR1	0.000676258
AKT20	VC3-2	0.000670252
AKT20	VLASA37	0.00073276
AKT20	VLASA7	0.000674907
AKT26	AKT6	0.000579624
AKT26	Asp10	0.000601994
AKT26	Asp1	0.000638576
AKT26	Asp2	0.000647616
AKT26	Asp3	0.000625777
AKT26	Asp4	0.000631121
AKT26	Asp6	0.000649585
AKT26	Asp8	0.000602615
AKT26	Bar11	0.00059382
AKT26	Bar15	0.000594667
AKT26	Bar16	0.00056462
AKT26	Bar20	0.000618716
AKT26	Bar32	0.000625087
AKT26	Bla10	0.000806829
AKT26	Bla13	0.000642232
AKT26	Bla20	0.000760118
AKT26	Bla45	0.000655554
AKT26	Bla59	0.00072397
AKT26	Dil16	0.000645115
AKT26	Ess7	0.00070614
AKT26	Gr1	0.00104552
AKT26	Gr2	0.000630104
AKT26	Herx2	0.000613294
AKT26	Herx3	0.000684899
AKT26	Herx4	0.000611427
AKT26	Herx5	0.000633732
AKT26	Herx6	0.000641346
AKT26	Herx7	0.000626883
AKT26	Herx8	0.00063341
AKT26	Herx9	0.000605936
AKT26	Klein10	0.000612333
AKT26	Klein1	0.00062104
AKT26	Klein2	0.00064352
AKT26	Klein3	0.000643256
AKT26	Klein4	0.000645952
AKT26	Klein5	0.000644397
AKT26	Klein8	0.000665131
AKT26	LEPE18	0.000592134
AKT26	LEPE39	0.000600678
AKT26	LEPE46	0.00059796
AKT26	LEPE52	0.000573703
AKT26	LEPE53	0.000643316
AKT26	VLASA10	0.000634167
AKT26	VLASA32	0.000642166
AKT26	VLASA41	0.000611457
AKT26	VLASA44	0.000604039
AKT26	VLASA4	0.000619601
AKT26	Bar25	0.000618308
AKT26	Bar31	0.000917907
AKT26	Bichon	0.000737548
AKT26	Bon002	0.000865954
AKT26	Herx1	0.000653078
AKT26	Klein7	0.000658118
AKT26	LEPE45	0.000676416
AKT26	LEPE48	0.000646408
AKT26	LEPE51	0.000687573
AKT26	NE1	0.000683932
AKT26	Nea2	0.00065104
AKT26	Nea3	0.000666544
AKT26	STAR1	0.000657476
AKT26	VC3-2	0.000654557
AKT26	VLASA37	0.000751956
AKT26	VLASA7	0.000671801
AKT6	Asp10	0.000611301
AKT6	Asp1	0.000666434
AKT6	Asp2	0.000648209
AKT6	Asp3	0.000652741
AKT6	Asp4	0.000646283
AKT6	Asp6	0.000657166
AKT6	Asp8	0.000613851
AKT6	Bar11	0.000623289
AKT6	Bar15	0.000595677
AKT6	Bar16	0.000581845
AKT6	Bar20	0.000629855
AKT6	Bar32	0.000638207
AKT6	Bla10	0.000827518
AKT6	Bla13	0.000818802
AKT6	Bla20	0.000785654
AKT6	Bla45	0.000679947
AKT6	Bla59	0.00074903
AKT6	Dil16	0.000649532
AKT6	Ess7	0.00072033
AKT6	Gr1	0.00105958
AKT6	Gr2	0.000666253
AKT6	Herx2	0.000601952
AKT6	Herx3	0.000666925
AKT6	Herx4	0.000615992
AKT6	Herx5	0.000666447
AKT6	Herx6	0.000643463
AKT6	Herx7	0.0006591
AKT6	Herx8	0.00065049
AKT6	Herx9	0.000605871
AKT6	Klein10	0.000631742
AKT6	Klein1	0.000620294
AKT6	Klein2	0.000642628
AKT6	Klein3	0.000642409
AKT6	Klein4	0.00064171
AKT6	Klein5	0.000643873
AKT6	Klein8	0.000649704
AKT6	LEPE18	0.000593867
AKT6	LEPE39	0.000610172
AKT6	LEPE46	0.000619806
AKT6	LEPE52	0.000573837
AKT6	LEPE53	0.000655663
AKT6	VLASA10	0.000638538
AKT6	VLASA32	0.000655835
AKT6	VLASA41	0.000642397
AKT6	VLASA44	0.000610915
AKT6	VLASA4	0.000637673
AKT6	Bar25	0.00063893
AKT6	Bar31	0.000951933
AKT6	Bichon	0.00075275
AKT6	Bon002	0.000854097
AKT6	Herx1	0.000646255
AKT6	Klein7	0.000646227
AKT6	LEPE45	0.000693435
AKT6	LEPE48	0.000658704
AKT6	LEPE51	0.000695782
AKT6	NE1	0.000689092
AKT6	Nea2	0.000665359
AKT6	Nea3	0.000660007
AKT6	STAR1	0.000656782
AKT6	VC3-2	0.000681483
AKT6	VLASA37	0.000754861
AKT6	VLASA7	0.000679553
Asp10	Asp1	0.000676734
Asp10	Asp2	0.000685398
Asp10	Asp3	0.000667878
Asp10	Asp4	0.000674308
Asp10	Asp6	0.000692637
Asp10	Asp8	0.00065361
Asp10	Bar11	0.000636753
Asp10	Bar15	0.0006083
Asp10	Bar16	0.000626655
Asp10	Bar20	0.000667137
Asp10	Bar32	0.000651833
Asp10	Bla10	0.000867049
Asp10	Bla13	0.000778619
Asp10	Bla20	0.00079686
Asp10	Bla45	0.00071766
Asp10	Bla59	0.000789575
Asp10	Dil16	0.000675531
Asp10	Ess7	0.000750365
Asp10	Gr1	0.00109178
Asp10	Gr2	0.00071131
Asp10	Herx2	0.000652789
Asp10	Herx3	0.000710551
Asp10	Herx4	0.000631562
Asp10	Herx5	0.000688568
Asp10	Herx6	0.000664929
Asp10	Herx7	0.00067348
Asp10	Herx8	0.000675357
Asp10	Herx9	0.000650779
Asp10	Klein10	0.000666952
Asp10	Klein1	0.000651163
Asp10	Klein2	0.000665906
Asp10	Klein3	0.000657925
Asp10	Klein4	0.000677766
Asp10	Klein5	0.000675145
Asp10	Klein8	0.000668245
Asp10	LEPE18	0.000629776
Asp10	LEPE39	0.000636045
Asp10	LEPE46	0.000649868
Asp10	LEPE52	0.000608738
Asp10	LEPE53	0.000668741
Asp10	VLASA10	0.000667219
Asp10	VLASA32	0.000677684
Asp10	VLASA41	0.000654792
Asp10	VLASA44	0.000641756
Asp10	VLASA4	0.000676353
Asp10	Bar25	0.000671792
Asp10	Bar31	0.000966373
Asp10	Bichon	0.000771996
Asp10	Bon002	0.000896999
Asp10	Herx1	0.000661465
Asp10	Klein7	0.000702049
Asp10	LEPE45	0.00072069
Asp10	LEPE48	0.000680753
Asp10	LEPE51	0.000712543
Asp10	NE1	0.000710782
Asp10	Nea2	0.000696304
Asp10	Nea3	0.000692824
Asp10	STAR1	0.000692161
Asp10	VC3-2	0.000704605
Asp10	VLASA37	0.000778889
Asp10	VLASA7	0.000698551
Asp1	Asp2	0.00071031
Asp1	Asp3	0.000711718
Asp1	Asp4	0.000710875
Asp1	Asp6	0.000726082
Asp1	Asp8	0.000684372
Asp1	Bar11	0.000685517
Asp1	Bar15	0.000668451
Asp1	Bar16	0.000662587
Asp1	Bar20	0.000691764
Asp1	Bar32	0.000717713
Asp1	Bla10	0.000895371
Asp1	Bla13	0.00090653
Asp1	Bla20	0.00082985
Asp1	Bla45	0.000737506
Asp1	Bla59	0.000830904
Asp1	Dil16	0.000713829
Asp1	Ess7	0.000767845
Asp1	Gr1	0.00111307
Asp1	Gr2	0.000733007
Asp1	Herx2	0.000670894
Asp1	Herx3	0.000717879
Asp1	Herx4	0.000670531
Asp1	Herx5	0.000707116
Asp1	Herx6	0.000691365
Asp1	Herx7	0.000707017
Asp1	Herx8	0.000713993
Asp1	Herx9	0.000678345
Asp1	Klein10	0.000690123
Asp1	Klein1	0.000691213
Asp1	Klein2	0.000700064
Asp1	Klein3	0.000693997
Asp1	Klein4	0.00070394
Asp1	Klein5	0.000708826
Asp1	Klein8	0.000722837
Asp1	LEPE18	0.000664216
Asp1	LEPE39	0.000660984
Asp1	LEPE46	0.000672356
Asp1	LEPE52	0.00064525
Asp1	LEPE53	0.000705723
Asp1	VLASA10	0.000701863
Asp1	VLASA32	0.000720214
Asp1	VLASA41	0.000695908
Asp1	VLASA44	0.000669136
Asp1	VLASA4	0.000708603
Asp1	Bar25	0.000700626
Asp1	Bar31	0.00101357
Asp1	Bichon	0.00078162
Asp1	Bon002	0.000900611
Asp1	Herx1	0.000693678
Asp1	Klein7	0.00071027
Asp1	LEPE45	0.000758429
Asp1	LEPE48	0.000702431
Asp1	LEPE51	0.000747848
Asp1	NE1	0.000736011
Asp1	Nea2	0.00071691
Asp1	Nea3	0.000719834
Asp1	STAR1	0.000727513
Asp1	VC3-2	0.000718669
Asp1	VLASA37	0.000797636
Asp1	VLASA7	0.000733788
Asp2	Asp3	0.000688226
Asp2	Asp4	0.000683853
Asp2	Asp6	0.000718176
Asp2	Asp8	0.000696993
Asp2	Bar11	0.00066964
Asp2	Bar15	0.000665923
Asp2	Bar16	0.000658019
Asp2	Bar20	0.000678229
Asp2	Bar32	0.000689376
Asp2	Bla10	0.000868692
Asp2	Bla13	0.000768042
Asp2	Bla20	0.000820533
Asp2	Bla45	0.00074074
Asp2	Bla59	0.000794176
Asp2	Dil16	0.000690049
Asp2	Ess7	0.000750371
Asp2	Gr1	0.0011052
Asp2	Gr2	0.000716414
Asp2	Herx2	0.000661187
Asp2	Herx3	0.000729478
Asp2	Herx4	0.000664439
Asp2	Herx5	0.00069962
Asp2	Herx6	0.00069418
Asp2	Herx7	0.000689622
Asp2	Herx8	0.000693569
Asp2	Herx9	0.000681157
Asp2	Klein10	0.000696149
Asp2	Klein1	0.000670799
Asp2	Klein2	0.00069397
Asp2	Klein3	0.00068322
Asp2	Klein4	0.000694328
Asp2	Klein5	0.000699132
Asp2	Klein8	0.000708872
Asp2	LEPE18	0.000659895
Asp2	LEPE39	0.000651425
Asp2	LEPE46	0.000692997
Asp2	LEPE52	0.000641642
Asp2	LEPE53	0.000700489
Asp2	VLASA10	0.000696491
Asp2	VLASA32	0.00070032
Asp2	VLASA41	0.000693015
Asp2	VLASA44	0.00067576
Asp2	VLASA4	0.000709507
Asp2	Bar25	0.000694021
Asp2	Bar31	0.00101654
Asp2	Bichon	0.00077989
Asp2	Bon002	0.000916516
Asp2	Herx1	0.000712601
Asp2	Klein7	0.000695612
Asp2	LEPE45	0.000729388
Asp2	LEPE48	0.000691977
Asp2	LEPE51	0.000739899
Asp2	NE1	0.000727514
Asp2	Nea2	0.000714117
Asp2	Nea3	0.0007023
Asp2	STAR1	0.000714462
Asp2	VC3-2	0.000722115
Asp2	VLASA37	0.000792905
Asp2	VLASA7	0.000711651
Asp3	Asp4	0.000674734
Asp3	Asp6	0.000692283
Asp3	Asp8	0.0006772
Asp3	Bar11	0.000673223
Asp3	Bar15	0.000644366
Asp3	Bar16	0.000652287
Asp3	Bar20	0.000686562
Asp3	Bar32	0.000673233
Asp3	Bla10	0.000841576
Asp3	Bla13	0.000878149
Asp3	Bla20	0.000805562
Asp3	Bla45	0.000716083
Asp3	Bla59	0.000788051
Asp3	Dil16	0.000696606
Asp3	Ess7	0.000764191
Asp3	Gr1	0.00112152
Asp3	Gr2	0.000714342
Asp3	Herx2	0.00065959
Asp3	Herx3	0.000716424
Asp3	Herx4	0.000657931
Asp3	Herx5	0.000690364
Asp3	Herx6	0.000701857
Asp3	Herx7	0.0007057
Asp3	Herx8	0.00070798
Asp3	Herx9	0.000671403
Asp3	Klein10	0.000681669
Asp3	Klein1	0.000657504
Asp3	Klein2	0.000692039
Asp3	Klein3	0.00070128
Asp3	Klein4	0.000695112
Asp3	Klein5	0.000687907
Asp3	Klein8	0.000698612
Asp3	LEPE18	0.000658519
Asp3	LEPE39	0.000655539
Asp3	LEPE46	0.000658158
Asp3	LEPE52	0.000638733
Asp3	LEPE53	0.000706922
Asp3	VLASA10	0.000697618
Asp3	VLASA32	0.000692209
Asp3	VLASA41	0.000680745
Asp3	VLASA44	0.000643747
Asp3	VLASA4	0.000684444
Asp3	Bar25	0.000692506
Asp3	Bar31	0.000999511
Asp3	Bichon	0.00077136
Asp3	Bon002	0.000908083
Asp3	Herx1	0.000710609
Asp3	Klein7	0.000694044
Asp3	LEPE45	0.000722791
Asp3	LEPE48	0.000686774
Asp3	LEPE51	0.000751803
Asp3	NE1	0.000724898
Asp3	Nea2	0.000696493
Asp3	Nea3	0.000693713
Asp3	STAR1	0.000705701
Asp3	VC3-2	0.000717781
Asp3	VLASA37	0.00078272
Asp3	VLASA7	0.000710422
Asp4	Asp6	0.000704335
Asp4	Asp8	0.000677557
Asp4	Bar11	0.000670152
Asp4	Bar15	0.00065494
Asp4	Bar16	0.000629788
Asp4	Bar20	0.000675503
Asp4	Bar32	0.000683151
Asp4	Bla10	0.000869708
Asp4	Bla13	0.000802109
Asp4	Bla20	0.000804371
Asp4	Bla45	0.000721925
Asp4	Bla59	0.000805762
Asp4	Dil16	0.000690039
Asp4	Ess7	0.000757339
Asp4	Gr1	0.00109859
Asp4	Gr2	0.000713464
Asp4	Herx2	0.000667565
Asp4	Herx3	0.000712587
Asp4	Herx4	0.000660233
Asp4	Herx5	0.000702857
Asp4	Herx6	0.000691382
Asp4	Herx7	0.000698346
Asp4	Herx8	0.000689238
Asp4	Herx9	0.000669245
Asp4	Klein10	0.000676057
Asp4	Klein1	0.000674555
Asp4	Klein2	0.000696847
Asp4	Klein3	0.000691861
Asp4	Klein4	0.000707564
Asp4	Klein5	0.000707508
Asp4	Klein8	0.000699561
Asp4	LEPE18	0.00066697
Asp4	LEPE39	0.000658911
Asp4	LEPE46	0.000675333
Asp4	LEPE52	0.000621398
Asp4	LEPE53	0.000689035
Asp4	VLASA10	0.000682998
Asp4	VLASA32	0.000689914
Asp4	VLASA41	0.000685733
Asp4	VLASA44	0.000648236
Asp4	VLASA4	0.000681014
Asp4	Bar25	0.000686024
Asp4	Bar31	0.000995002
Asp4	Bichon	0.000777961
Asp4	Bon002	0.000897651
Asp4	Herx1	0.000700318
Asp4	Klein7	0.000717868
Asp4	LEPE45	0.000744085
Asp4	LEPE48	0.000696304
Asp4	LEPE51	0.000747206
Asp4	NE1	0.000738359
Asp4	Nea2	0.000715344
Asp4	Nea3	0.000708593
Asp4	STAR1	0.000688339
Asp4	VC3-2	0.000699156
Asp4	VLASA37	0.000794452
Asp4	VLASA7	0.000719623
Asp6	Asp8	0.000680922
Asp6	Bar11	0.00067294
Asp6	Bar15	0.000658547
Asp6	Bar16	0.000666591
Asp6	Bar20	0.000688999
Asp6	Bar32	0.000700989
Asp6	Bla10	0.000874535
Asp6	Bla13	0.000828303
Asp6	Bla20	0.000840042
Asp6	Bla45	0.000743063
Asp6	Bla59	0.000814747
Asp6	Dil16	0.000714337
Asp6	Ess7	0.000778829
Asp6	Gr1	0.00113756
Asp6	Gr2	0.00074472
Asp6	Herx2	0.000663504
Asp6	Herx3	0.000727879
Asp6	Herx4	0.000661251
Asp6	Herx5	0.000713682
Asp6	Herx6	0.00070084
Asp6	Herx7	0.00069415
Asp6	Herx8	0.000713927
Asp6	Herx9	0.000682688
Asp6	Klein10	0.000684668
Asp6	Klein1	0.000689163
Asp6	Klein2	0.000717106
Asp6	Klein3	0.000698119
Asp6	Klein4	0.000709893
Asp6	Klein5	0.000701247
Asp6	Klein8	0.000703632
Asp6	LEPE18	0.000665035
Asp6	LEPE39	0.000672705
Asp6	LEPE46	0.000696055
Asp6	LEPE52	0.000648681
Asp6	LEPE53	0.000712254
Asp6	VLASA10	0.000699931
Asp6	VLASA32	0.000701162
Asp6	VLASA41	0.00069923
Asp6	VLASA44	0.00068821
Asp6	VLASA4	0.00070154
Asp6	Bar25	0.000692788
Asp6	Bar31	0.00100029
Asp6	Bichon	0.000794546
Asp6	Bon002	0.000892506
Asp6	Herx1	0.00071471
Asp6	Klein7	0.000722341
Asp6	LEPE45	0.000753906
Asp6	LEPE48	0.000696789
Asp6	LEPE51	0.000758034
Asp6	NE1	0.000732601
Asp6	Nea2	0.000731958
Asp6	Nea3	0.000727214
Asp6	STAR1	0.00069793
Asp6	VC3-2	0.000729268
Asp6	VLASA37	0.000807224
Asp6	VLASA7	0.00074328
Asp8	Bar11	0.00065476
Asp8	Bar15	0.000637498
Asp8	Bar16	0.000620213
Asp8	Bar20	0.000648428
Asp8	Bar32	0.000667839
Asp8	Bla10	0.00084853
Asp8	Bla13	0.000767986
Asp8	Bla20	0.000813593
Asp8	Bla45	0.00070518
Asp8	Bla59	0.000791745
Asp8	Dil16	0.000676407
Asp8	Ess7	0.00073039
Asp8	Gr1	0.00110032
Asp8	Gr2	0.000702215
Asp8	Herx2	0.000648645
Asp8	Herx3	0.000703344
Asp8	Herx4	0.000639746
Asp8	Herx5	0.000669209
Asp8	Herx6	0.000668458
Asp8	Herx7	0.00067561
Asp8	Herx8	0.000669139
Asp8	Herx9	0.000653946
Asp8	Klein10	0.000666446
Asp8	Klein1	0.000639981
Asp8	Klein2	0.000682034
Asp8	Klein3	0.000658637
Asp8	Klein4	0.000678856
Asp8	Klein5	0.000675225
Asp8	Klein8	0.00068527
Asp8	LEPE18	0.000636556
Asp8	LEPE39	0.000619723
Asp8	LEPE46	0.000650499
Asp8	LEPE52	0.000613756
Asp8	LEPE53	0.000683881
Asp8	VLASA10	0.000669072
Asp8	VLASA32	0.000684597
Asp8	VLASA41	0.000668009
Asp8	VLASA44	0.000663168
Asp8	VLASA4	0.000661355
Asp8	Bar25	0.000651757
Asp8	Bar31	0.000976468
Asp8	Bichon	0.000782057
Asp8	Bon002	0.000861744
Asp8	Herx1	0.000687002
Asp8	Klein7	0.000690163
Asp8	LEPE45	0.000731412
Asp8	LEPE48	0.00068422
Asp8	LEPE51	0.000714146
Asp8	NE1	0.000709108
Asp8	Nea2	0.000689255
Asp8	Nea3	0.000680268
Asp8	STAR1	0.000702624
Asp8	VC3-2	0.000692646
Asp8	VLASA37	0.000775275
Asp8	VLASA7	0.000696438
Bar11	Bar15	0.000622397
Bar11	Bar16	0.000593719
Bar11	Bar20	0.000644799
Bar11	Bar32	0.000645054
Bar11	Bla10	0.000829406
Bar11	Bla13	0.000838731
Bar11	Bla20	0.000791022
Bar11	Bla45	0.000682827
Bar11	Bla59	0.000745541
Bar11	Dil16	0.000653466
Bar11	Ess7	0.000752596
Bar11	Gr1	0.0010566
Bar11	Gr2	0.000683188
Bar11	Herx2	0.000621618
Bar11	Herx3	0.000712797
Bar11	Herx4	0.000628996
Bar11	Herx5	0.000688665
Bar11	Herx6	0.000665982
Bar11	Herx7	0.000662592
Bar11	Herx8	0.00066442
Bar11	Herx9	0.000648727
Bar11	Klein10	0.00065939
Bar11	Klein1	0.000656658
Bar11	Klein2	0.000661873
Bar11	Klein3	0.000677132
Bar11	Klein4	0.000667997
Bar11	Klein5	0.000666091
Bar11	Klein8	0.000659529
Bar11	LEPE18	0.000612174
Bar11	LEPE39	0.000630597
Bar11	LEPE46	0.000644099
Bar11	LEPE52	0.000599855
Bar11	LEPE53	0.000673069
Bar11	VLASA10	0.000641423
Bar11	VLASA32	0.00067166
Bar11	VLASA41	0.000645664
Bar11	VLASA44	0.000620035
Bar11	VLASA4	0.000626583
Bar11	Bar25	0.000651368
Bar11	Bar31	0.000945201
Bar11	Bichon	0.000761912
Bar11	Bon002	0.000884665
Bar11	Herx1	0.000672861
Bar11	Klein7	0.000690655
Bar11	LEPE45	0.000691988
Bar11	LEPE48	0.000671587
Bar11	LEPE51	0.000725083
Bar11	NE1	0.000699686
Bar11	Nea2	0.000696978
Bar11	Nea3	0.000685655
Bar11	STAR1	0.000684388
Bar11	VC3-2	0.00069219
Bar11	VLASA37	0.000780365
Bar11	VLASA7	0.000695965
Bar15	Bar16	0.000587665
Bar15	Bar20	0.000610003
Bar15	Bar32	0.000639713
Bar15	Bla10	0.000841825
Bar15	Bla13	0.000869952
Bar15	Bla20	0.000779626
Bar15	Bla45	0.000670619
Bar15	Bla59	0.000739105
Bar15	Dil16	0.000655584
Bar15	Ess7	0.000743623
Bar15	Gr1	0.00103734
Bar15	Gr2	0.000645009
Bar15	Herx2	0.000616167
Bar15	Herx3	0.000691056
Bar15	Herx4	0.000603537
Bar15	Herx5	0.000681772
Bar15	Herx6	0.000656088
Bar15	Herx7	0.000659417
Bar15	Herx8	0.000651548
Bar15	Herx9	0.000642343
Bar15	Klein10	0.000630387
Bar15	Klein1	0.000638601
Bar15	Klein2	0.000649163
Bar15	Klein3	0.000652847
Bar15	Klein4	0.000672706
Bar15	Klein5	0.00066766
Bar15	Klein8	0.000673269
Bar15	LEPE18	0.000603463
Bar15	LEPE39	0.000617146
Bar15	LEPE46	0.000625745
Bar15	LEPE52	0.000596957
Bar15	LEPE53	0.000650618
Bar15	VLASA10	0.000629074
Bar15	VLASA32	0.000667168
Bar15	VLASA41	0.000642652
Bar15	VLASA44	0.000617171
Bar15	VLASA4	0.000647235
Bar15	Bar25	0.000642811
Bar15	Bar31	0.000934069
Bar15	Bichon	0.000739739
Bar15	Bon002	0.000873301
Bar15	Herx1	0.000669666
Bar15	Klein7	0.000665878
Bar15	LEPE45	0.000695631
Bar15	LEPE48	0.000652377
Bar15	LEPE51	0.00070343
Bar15	NE1	0.000675483
Bar15	Nea2	0.000668292
Bar15	Nea3	0.000666834
Bar15	STAR1	0.000670616
Bar15	VC3-2	0.000669867
Bar15	VLASA37	0.000761301
Bar15	VLASA7	0.000676604
Bar16	Bar20	0.000628694
Bar16	Bar32	0.00062819
Bar16	Bla10	0.000816859
Bar16	Bla13	0.000676162
Bar16	Bla20	0.000740244
Bar16	Bla45	0.000681569
Bar16	Bla59	0.000725621
Bar16	Dil16	0.000628837
Bar16	Ess7	0.000736773
Bar16	Gr1	0.00102772
Bar16	Gr2	0.000653732
Bar16	Herx2	0.000613966
Bar16	Herx3	0.000672019
Bar16	Herx4	0.000604768
Bar16	Herx5	0.000661895
Bar16	Herx6	0.000660883
Bar16	Herx7	0.000647433
Bar16	Herx8	0.000629089
Bar16	Herx9	0.000618508
Bar16	Klein10	0.000617361
Bar16	Klein1	0.000620733
Bar16	Klein2	0.00065286
Bar16	Klein3	0.000633152
Bar16	Klein4	0.00065227
Bar16	Klein5	0.000658688
Bar16	Klein8	0.000662839
Bar16	LEPE18	0.000602525
Bar16	LEPE39	0.000585565
Bar16	LEPE46	0.000603913
Bar16	LEPE52	0.000560989
Bar16	LEPE53	0.000642787
Bar16	VLASA10	0.000634409
Bar16	VLASA32	0.000649343
Bar16	VLASA41	0.000637815
Bar16	VLASA44	0.00062869
Bar16	VLASA4	0.000622113
Bar16	Bar25	0.000636386
Bar16	Bar31	0.000913015
Bar16	Bichon	0.000734392
Bar16	Bon002	0.000849905
Bar16	Herx1	0.000646047
Bar16	Klein7	0.000665098
Bar16	LEPE45	0.00066919
Bar16	LEPE48	0.000656301
Bar16	LEPE51	0.000692432
Bar16	NE1	0.000679571
Bar16	Nea2	0.000648326
Bar16	Nea3	0.000666457
Bar16	STAR1	0.000658159
Bar16	VC3-2	0.000659623
Bar16	VLASA37	0.000750859
Bar16	VLASA7	0.000678367
Bar20	Bar32	0.000667642
Bar20	Bla10	0.000856357
Bar20	Bla13	0.000836263
Bar20	Bla20	0.000822035
Bar20	Bla45	0.000697176
Bar20	Bla59	0.000777633
Bar20	Dil16	0.000685321
Bar20	Ess7	0.000749643
Bar20	Gr1	0.0010929
Bar20	Gr2	0.000680577
Bar20	Herx2	0.000663533
Bar20	Herx3	0.000714669
Bar20	Herx4	0.000641272
Bar20	Herx5	0.000697234
Bar20	Herx6	0.00067063
Bar20	Herx7	0.000677899
Bar20	Herx8	0.000668472
Bar20	Herx9	0.000647385
Bar20	Klein10	0.000665884
Bar20	Klein1	0.000665031
Bar20	Klein2	0.00068047
Bar20	Klein3	0.000696743
Bar20	Klein4	0.000687717
Bar20	Klein5	0.000686477
Bar20	Klein8	0.000697443
Bar20	LEPE18	0.000634067
Bar20	LEPE39	0.000646058
Bar20	LEPE46	0.000667395
Bar20	LEPE52	0.000618373
Bar20	LEPE53	0.000678588
Bar20	VLASA10	0.000679455
Bar20	VLASA32	0.000688336
Bar20	VLASA41	0.000667272
Bar20	VLASA44	0.000661776
Bar20	VLASA4	0.000675799
Bar20	Bar25	0.000686516
Bar20	Bar31	0.000969769
Bar20	Bichon	0.000772773
Bar20	Bon002	0.000897458
Bar20	Herx1	0.000684966
Bar20	Klein7	0.000702649
Bar20	LEPE45	0.00071636
Bar20	LEPE48	0.000672383
Bar20	LEPE51	0.000727589
Bar20	NE1	0.000699614
Bar20	Nea2	0.000691138
Bar20	Nea3	0.000709163
Bar20	STAR1	0.000687264
Bar20	VC3-2	0.000698622
Bar20	VLASA37	0.000778466
Bar20	VLASA7	0.000717751
Bar32	Bla10	0.000850554
Bar32	Bla13	0.000874814
Bar32	Bla20	0.000799233
Bar32	Bla45	0.000728633
Bar32	Bla59	0.000776504
Bar32	Dil16	0.000688373
Bar32	Ess7	0.000778259
Bar32	Gr1	0.00108321
Bar32	Gr2	0.000710053
Bar32	Herx2	0.00064904
Bar32	Herx3	0.000726729
Bar32	Herx4	0.000668311
Bar32	Herx5	0.000710067
Bar32	Herx6	0.000683547
Bar32	Herx7	0.00070405
Bar32	Herx8	0.00069237
Bar32	Herx9	0.000667911
Bar32	Klein10	0.000687767
Bar32	Klein1	0.000679216
Bar32	Klein2	0.000678267
Bar32	Klein3	0.000695015
Bar32	Klein4	0.000695355
Bar32	Klein5	0.000703828
Bar32	Klein8	0.000706714
Bar32	LEPE18	0.000651541
Bar32	LEPE39	0.000659698
Bar32	LEPE46	0.000664334
Bar32	LEPE52	0.000640679
Bar32	LEPE53	0.000703021
Bar32	VLASA10	0.000693388
Bar32	VLASA32	0.000687608
Bar32	VLASA41	0.000684551
Bar32	VLASA44	0.000662306
Bar32	VLASA4	0.000682183
Bar32	Bar25	0.000695357
Bar32	Bar31	0.000976956
Bar32	Bichon	0.000767323
Bar32	Bon002	0.000886185
Bar32	Herx1	0.000691785
Bar32	Klein7	0.000703699
Bar32	LEPE45	0.000734479
Bar32	LEPE48	0.000684965
Bar32	LEPE51	0.000727711
Bar32	NE1	0.000745967
Bar32	Nea2	0.000699448
Bar32	Nea3	0.000696477
Bar32	STAR1	0.000696029
Bar32	VC3-2	0.000710948
Bar32	VLASA37	0.000781094
Bar32	VLASA7	0.000713823
Bla10	Bla13	0.000814055
Bla10	Bla20	0.000905916
Bla10	Bla45	0.000836555
Bla10	Bla59	0.000576728
Bla10	Dil16	0.000863543
Bla10	Ess7	0.000934601
Bla10	Gr1	0.00121004
Bla10	Gr2	0.000818454
Bla10	Herx2	0.00083656
Bla10	Herx3	0.000890967
Bla10	Herx4	0.000840652
Bla10	Herx5	0.000869986
Bla10	Herx6	0.000861842
Bla10	Herx7	0.000878434
Bla10	Herx8	0.000844185
Bla10	Herx9	0.000850669
Bla10	Klein10	0.000861666
Bla10	Klein1	0.000858612
Bla10	Klein2	0.000867825
Bla10	Klein3	0.000849578
Bla10	Klein4	0.000888164
Bla10	Klein5	0.00087068
Bla10	Klein8	0.0008881
Bla10	LEPE18	0.000798107
Bla10	LEPE39	0.000834181
Bla10	LEPE46	0.000824047
Bla10	LEPE52	0.000824032
Bla10	LEPE53	0.000833997
Bla10	VLASA10	0.000822453
Bla10	VLASA32	0.000831872
Bla10	VLASA41	0.000840008
Bla10	VLASA44	0.00079894
Bla10	VLASA4	0.000802231
Bla10	Bar25	0.000863304
Bla10	Bar31	0.00112669
Bla10	Bichon	0.000910091
Bla10	Bon002	0.0010751
Bla10	Herx1	0.000880738
Bla10	Klein7	0.000891152
Bla10	LEPE45	0.000868094
Bla10	LEPE48	0.000867915
Bla10	LEPE51	0.000858852
Bla10	NE1	0.000892653
Bla10	Nea2	0.000877003
Bla10	Nea3	0.000893124
Bla10	STAR1	0.000874822
Bla10	VC3-2	0.000869082
Bla10	VLASA37	0.000911773
Bla10	VLASA7	0.000855365
Bla13	Bla20	0.000980916
Bla13	Bla45	0.000802164
Bla13	Bla59	0.000929854
Bla13	Dil16	0.000821296
Bla13	Ess7	0.000914729
Bla13	Gr1	0.00114226
Bla13	Gr2	0.000941962
Bla13	Herx2	0.000752349
Bla13	Herx3	0.000940542
Bla13	Herx4	0.000716312
Bla13	Herx5	0.00078461
Bla13	Herx6	0.000878835
Bla13	Herx7	0.000828379
Bla13	Herx8	0.000883205
Bla13	Herx9	0.000814676
Bla13	Klein10	0.000781336
Bla13	Klein1	0.000785017
Bla13	Klein2	0.000816926
Bla13	Klein3	0.00071853
Bla13	Klein4	0.000844553
Bla13	Klein5	0.000858039
Bla13	Klein8	0.000846031
Bla13	LEPE18	0.000759228
Bla13	LEPE39	0.000762472
Bla13	LEPE46	0.000714751
Bla13	LEPE52	0.000768446
Bla13	LEPE53	0.000814655
Bla13	VLASA10	0.000722713
Bla13	VLASA32	0.000709294
Bla13	VLASA41	0.000773412
Bla13	VLASA44	0.000730624
Bla13	VLASA4	0.000738776
Bla13	Bar25	0.000810294
Bla13	Bar31	0.00111505
Bla13	Bichon	0.000918625
Bla13	Bon002	0.00104935
Bla13	Herx1	0.000818362
Bla13	Klein7	0.000833601
Bla13	LEPE45	0.000710504
Bla13	LEPE48	0.000883563
Bla13	LEPE51	0.000804123
Bla13	NE1	0.000859689
Bla13	Nea2	0.000817364
Bla13	Nea3	0.000837206
Bla13	STAR1	0.000807259
Bla13	VC3-2	0.000725664
Bla13	VLASA37	0.000818492
Bla13	VLASA7	0.000790003
Bla20	Bla45	0.000738297
Bla20	Bla59	0.00084833
Bla20	Dil16	0.000796806
Bla20	Ess7	0.000886848
Bla20	Gr1	0.00106491
Bla20	Gr2	0.000703941
Bla20	Herx2	0.000791698
Bla20	Herx3	0.000834586
Bla20	Herx4	0.000775394
Bla20	Herx5	0.000805961
Bla20	Herx6	0.000820531
Bla20	Herx7	0.000825517
Bla20	Herx8	0.000811869
Bla20	Herx9	0.000809472
Bla20	Klein10	0.000807854
Bla20	Klein1	0.000803701
Bla20	Klein2	0.000807209
Bla20	Klein3	0.000808907
Bla20	Klein4	0.000829933
Bla20	Klein5	0.00080797
Bla20	Klein8	0.000828873
Bla20	LEPE18	0.000692458
Bla20	LEPE39	0.000774065
Bla20	LEPE46	0.00075842
Bla20	LEPE52	0.000777534
Bla20	LEPE53	0.000717978
Bla20	VLASA10	0.000698409
Bla20	VLASA32	0.00070691
Bla20	VLASA41	0.000709694
Bla20	VLASA44	0.000688768
Bla20	VLASA4	0.000693507
Bla20	Bar25	0.000808021
Bla20	Bar31	0.00110349
Bla20	Bichon	0.000756611
Bla20	Bon002	0.00105341
Bla20	Herx1	0.000816247
Bla20	Klein7	0.000844799
Bla20	LEPE45	0.000752703
Bla20	LEPE48	0.000826102
Bla20	LEPE51	0.000761291
Bla20	NE1	0.000839152
Bla20	Nea2	0.00083376
Bla20	Nea3	0.000824293
Bla20	STAR1	0.000823945
Bla20	VC3-2	0.000846833
Bla20	VLASA37	0.000785201
Bla20	VLASA7	0.000714201
Bla45	Bla59	0.000788152
Bla45	Dil16	0.00071928
Bla45	Ess7	0.000790881
Bla45	Gr1	0.0010348
Bla45	Gr2	0.000650353
Bla45	Herx2	0.00069795
Bla45	Herx3	0.000731471
Bla45	Herx4	0.000686625
Bla45	Herx5	0.000709783
Bla45	Herx6	0.000718223
Bla45	Herx7	0.000726433
Bla45	Herx8	0.000704148
Bla45	Herx9	0.000697619
Bla45	Klein10	0.000716912
Bla45	Klein1	0.000700132
Bla45	Klein2	0.000728134
Bla45	Klein3	0.000717428
Bla45	Klein4	0.000729519
Bla45	Klein5	0.000713131
Bla45	Klein8	0.000725506
Bla45	LEPE18	0.000626827
Bla45	LEPE39	0.000677672
Bla45	LEPE46	0.00066345
Bla45	LEPE52	0.000674676
Bla45	LEPE53	0.000653467
Bla45	VLASA10	0.000642449
Bla45	VLASA32	0.000647996
Bla45	VLASA41	0.000629217
Bla45	VLASA44	0.000626146
Bla45	VLASA4	0.000623524
Bla45	Bar25	0.000722368
Bla45	Bar31	0.00102305
Bla45	Bichon	0.000665383
Bla45	Bon002	0.00094033
Bla45	Herx1	0.000714431
Bla45	Klein7	0.000724365
Bla45	LEPE45	0.000671765
Bla45	LEPE48	0.000713606
Bla45	LEPE51	0.000666142
Bla45	NE1	0.000736958
Bla45	Nea2	0.000712657
Bla45	Nea3	0.000726658
Bla45	STAR1	0.000731349
Bla45	VC3-2	0.00073997
Bla45	VLASA37	0.000726878
Bla45	VLASA7	0.000657126
Bla59	Dil16	0.000798427
Bla59	Ess7	0.000879909
Bla59	Gr1	0.00113064
Bla59	Gr2	0.000758111
Bla59	Herx2	0.000759303
Bla59	Herx3	0.000809043
Bla59	Herx4	0.000766343
Bla59	Herx5	0.000800833
Bla59	Herx6	0.000799133
Bla59	Herx7	0.000814574
Bla59	Herx8	0.000788951
Bla59	Herx9	0.000787384
Bla59	Klein10	0.000797474
Bla59	Klein1	0.000778371
Bla59	Klein2	0.000784136
Bla59	Klein3	0.000792598
Bla59	Klein4	0.000823051
Bla59	Klein5	0.000802876
Bla59	Klein8	0.000798989
Bla59	LEPE18	0.000728956
Bla59	LEPE39	0.000767902
Bla59	LEPE46	0.000752916
Bla59	LEPE52	0.00075817
Bla59	LEPE53	0.000756492
Bla59	VLASA10	0.000765671
Bla59	VLASA32	0.000759461
Bla59	VLASA41	0.000766183
Bla59	VLASA44	0.000722112
Bla59	VLASA4	0.000743435
Bla59	Bar25	0.000790695
Bla59	Bar31	0.00110894
Bla59	Bichon	0.000845123
Bla59	Bon002	0.00101714
Bla59	Herx1	0.000821831
Bla59	Klein7	0.000816976
Bla59	LEPE45	0.00079594
Bla59	LEPE48	0.000801629
Bla59	LEPE51	0.000797497
Bla59	NE1	0.000834931
Bla59	Nea2	0.000825873
Bla59	Nea3	0.000837205
Bla59	STAR1	0.000815266
Bla59	VC3-2	0.000817113
Bla59	VLASA37	0.000840611
Bla59	VLASA7	0.000786188
Dil16	Ess7	0.000756849
Dil16	Gr1	0.00109139
Dil16	Gr2	0.000715199
Dil16	Herx2	0.000654592
Dil16	Herx3	0.000699339
Dil16	Herx4	0.000665166
Dil16	Herx5	0.000686686
Dil16	Herx6	0.000684403
Dil16	Herx7	0.000677586
Dil16	Herx8	0.000695229
Dil16	Herx9	0.000660055
Dil16	Klein10	0.000682105
Dil16	Klein1	0.000680174
Dil16	Klein2	0.000680509
Dil16	Klein3	0.000688976
Dil16	Klein4	0.000715769
Dil16	Klein5	0.000679618
Dil16	Klein8	0.00069321
Dil16	LEPE18	0.000645382
Dil16	LEPE39	0.000656191
Dil16	LEPE46	0.000665416
Dil16	LEPE52	0.000646498
Dil16	LEPE53	0.000692665
Dil16	VLASA10	0.000664472
Dil16	VLASA32	0.000678095
Dil16	VLASA41	0.000672549
Dil16	VLASA44	0.000653596
Dil16	VLASA4	0.000670501
Dil16	Bar25	0.000697947
Dil16	Bar31	0.00100024
Dil16	Bichon	0.000772687
Dil16	Bon002	0.000918542
Dil16	Herx1	0.000696854
Dil16	Klein7	0.000702505
Dil16	LEPE45	0.000734068
Dil16	LEPE48	0.000690623
Dil16	LEPE51	0.00074569
Dil16	NE1	0.000732672
Dil16	Nea2	0.000718229
Dil16	Nea3	0.000705371
Dil16	STAR1	0.000685369
Dil16	VC3-2	0.000702328
Dil16	VLASA37	0.000791927
Dil16	VLASA7	0.000709429
Ess7	Gr1	0.00111366
Ess7	Gr2	0.000789163
Ess7	Herx2	0.000734628
Ess7	Herx3	0.000768605
Ess7	Herx4	0.000726305
Ess7	Herx5	0.00075128
Ess7	Herx6	0.000766129
Ess7	Herx7	0.000761776
Ess7	Herx8	0.000756108
Ess7	Herx9	0.00074042
Ess7	Klein10	0.00074568
Ess7	Klein1	0.000757213
Ess7	Klein2	0.000772145
Ess7	Klein3	0.000764881
Ess7	Klein4	0.000749742
Ess7	Klein5	0.000766828
Ess7	Klein8	0.000781358
Ess7	LEPE18	0.000741453
Ess7	LEPE39	0.00072384
Ess7	LEPE46	0.000753769
Ess7	LEPE52	0.000711397
Ess7	LEPE53	0.000768524
Ess7	VLASA10	0.000767177
Ess7	VLASA32	0.000787855
Ess7	VLASA41	0.000761101
Ess7	VLASA44	0.000741053
Ess7	VLASA4	0.000757287
Ess7	Bar25	0.000769201
Ess7	Bar31	0.00109582
Ess7	Bichon	0.000840392
Ess7	Bon002	0.000964221
Ess7	Herx1	0.000769633
Ess7	Klein7	0.00077984
Ess7	LEPE45	0.000806412
Ess7	LEPE48	0.000777625
Ess7	LEPE51	0.000831553
Ess7	NE1	0.000814372
Ess7	Nea2	0.000799526
Ess7	Nea3	0.00077819
Ess7	STAR1	0.000772646
Ess7	VC3-2	0.00077024
Ess7	VLASA37	0.000874178
Ess7	VLASA7	0.00079497
Gr1	Gr2	0.000966841
Gr1	Herx2	0.00108234
Gr1	Herx3	0.00112766
Gr1	Herx4	0.00109683
Gr1	Herx5	0.00110544
Gr1	Herx6	0.00111411
Gr1	Herx7	0.00111914
Gr1	Herx8	0.00108904
Gr1	Herx9	0.00108322
Gr1	Klein10	0.00108586
Gr1	Klein1	0.00109002
Gr1	Klein2	0.00110494
Gr1	Klein3	0.00109189
Gr1	Klein4	0.00111019
Gr1	Klein5	0.00111147
Gr1	Klein8	0.00112638
Gr1	LEPE18	0.000998571
Gr1	LEPE39	0.00105516
Gr1	LEPE46	0.00104868
Gr1	LEPE52	0.00108051
Gr1	LEPE53	0.00100731
Gr1	VLASA10	0.0010061
Gr1	VLASA32	0.000995133
Gr1	VLASA41	0.000988419
Gr1	VLASA44	0.000964273
Gr1	VLASA4	0.000991692
Gr1	Bar25	0.0010903
Gr1	Bar31	0.00141435
Gr1	Bichon	0.00101802
Gr1	Bon002	0.00126319
Gr1	Herx1	0.00111786
Gr1	Klein7	0.00112841
Gr1	LEPE45	0.00101048
Gr1	LEPE48	0.00112796
Gr1	LEPE51	0.00102929
Gr1	NE1	0.00115311
Gr1	Nea2	0.00113625
Gr1	Nea3	0.00114127
Gr1	STAR1	0.00109281
Gr1	VC3-2	0.00112818
Gr1	VLASA37	0.00106228
Gr1	VLASA7	0.00101701
Gr2	Herx2	0.00068514
Gr2	Herx3	0.000734149
Gr2	Herx4	0.000669149
Gr2	Herx5	0.000720946
Gr2	Herx6	0.000732477
Gr2	Herx7	0.000713101
Gr2	Herx8	0.000708065
Gr2	Herx9	0.000702605
Gr2	Klein10	0.000699151
Gr2	Klein1	0.00069378
Gr2	Klein2	0.000714439
Gr2	Klein3	0.000708672
Gr2	Klein4	0.00071794
Gr2	Klein5	0.000720672
Gr2	Klein8	0.000732226
Gr2	LEPE18	0.000591565
Gr2	LEPE39	0.000677676
Gr2	LEPE46	0.00065395
Gr2	LEPE52	0.000668498
Gr2	LEPE53	0.000636983
Gr2	VLASA10	0.000627686
Gr2	VLASA32	0.000643194
Gr2	VLASA41	0.000604959
Gr2	VLASA44	0.000592545
Gr2	VLASA4	0.000599572
Gr2	Bar25	0.000713037
Gr2	Bar31	0.0010249
Gr2	Bichon	0.000696754
Gr2	Bon002	0.000941472
Gr2	Herx1	0.000735829
Gr2	Klein7	0.000755365
Gr2	LEPE45	0.000676407
Gr2	LEPE48	0.000748609
Gr2	LEPE51	0.000673042
Gr2	NE1	0.000752524
Gr2	Nea2	0.000733368
Gr2	Nea3	0.000739143
Gr2	STAR1	0.00074301
Gr2	VC3-2	0.000735008
Gr2	VLASA37	0.000721657
Gr2	VLASA7	0.000652896
Herx2	Herx3	0.000686698
Herx2	Herx4	0.000628632
Herx2	Herx5	0.000664566
Herx2	Herx6	0.000648882
Herx2	Herx7	0.000655291
Herx2	Herx8	0.000678953
Herx2	Herx9	0.000639489
Herx2	Klein10	0.000654397
Herx2	Klein1	0.000647271
Herx2	Klein2	0.000645798
Herx2	Klein3	0.000648318
Herx2	Klein4	0.000674701
Herx2	Klein5	0.000662223
Herx2	Klein8	0.000667322
Herx2	LEPE18	0.000622047
Herx2	LEPE39	0.000623551
Herx2	LEPE46	0.000639142
Herx2	LEPE52	0.000599652
Herx2	LEPE53	0.000666667
Herx2	VLASA10	0.000656349
Herx2	VLASA32	0.000664692
Herx2	VLASA41	0.000647773
Herx2	VLASA44	0.000625328
Herx2	VLASA4	0.000641258
Herx2	Bar25	0.000650674
Herx2	Bar31	0.000956544
Herx2	Bichon	0.000744689
Herx2	Bon002	0.000885554
Herx2	Herx1	0.000667485
Herx2	Klein7	0.000675207
Herx2	LEPE45	0.000711036
Herx2	LEPE48	0.000672404
Herx2	LEPE51	0.00071629
Herx2	NE1	0.00072094
Herx2	Nea2	0.000691611
Herx2	Nea3	0.000687654
Herx2	STAR1	0.000659696
Herx2	VC3-2	0.000674077
Herx2	VLASA37	0.000769881
Herx2	VLASA7	0.000679886
Herx3	Herx4	0.000679673
Herx3	Herx5	0.000727838
Herx3	Herx6	0.000713002
Herx3	Herx7	0.000702245
Herx3	Herx8	0.000705473
Herx3	Herx9	0.000688509
Herx3	Klein10	0.0006966
Herx3	Klein1	0.000693486
Herx3	Klein2	0.000719704
Herx3	Klein3	0.000699614
Herx3	Klein4	0.000724182
Herx3	Klein5	0.000715735
Herx3	Klein8	0.000719047
Herx3	LEPE18	0.000697234
Herx3	LEPE39	0.00069222
Herx3	LEPE46	0.000702213
Herx3	LEPE52	0.000670795
Herx3	LEPE53	0.000720622
Herx3	VLASA10	0.000713768
Herx3	VLASA32	0.000729487
Herx3	VLASA41	0.000718162
Herx3	VLASA44	0.000708151
Herx3	VLASA4	0.000714696
Herx3	Bar25	0.000710642
Herx3	Bar31	0.00103317
Herx3	Bichon	0.000779924
Herx3	Bon002	0.000920317
Herx3	Herx1	0.000717463
Herx3	Klein7	0.000719774
Herx3	LEPE45	0.000769044
Herx3	LEPE48	0.000733163
Herx3	LEPE51	0.000784516
Herx3	NE1	0.000745443
Herx3	Nea2	0.000715109
Herx3	Nea3	0.000729579
Herx3	STAR1	0.000725937
Herx3	VC3-2	0.000727882
Herx3	VLASA37	0.000813982
Herx3	VLASA7	0.000753099
Herx4	Herx5	0.000657752
Herx4	Herx6	0.000649459
Herx4	Herx7	0.000661469
Herx4	Herx8	0.000671563
Herx4	Herx9	0.000634717
Herx4	Klein10	0.00063544
Herx4	Klein1	0.000644688
Herx4	Klein2	0.000644843
Herx4	Klein3	0.000647048
Herx4	Klein4	0.00066881
Herx4	Klein5	0.000650199
Herx4	Klein8	0.000668341
Herx4	LEPE18	0.000613217
Herx4	LEPE39	0.000629661
Herx4	LEPE46	0.000635413
Herx4	LEPE52	0.000590859
Herx4	LEPE53	0.000648076
Herx4	VLASA10	0.000656867
Herx4	VLASA32	0.000658972
Herx4	VLASA41	0.000646564
Herx4	VLASA44	0.000620082
Herx4	VLASA4	0.000649457
Herx4	Bar25	0.000660274
Herx4	Bar31	0.000975792
Herx4	Bichon	0.000752573
Herx4	Bon002	0.000859678
Herx4	Herx1	0.000670348
Herx4	Klein7	0.000672483
Herx4	LEPE45	0.000693289
Herx4	LEPE48	0.000659191
Herx4	LEPE51	0.000703485
Herx4	NE1	0.000705788
Herx4	Nea2	0.000686612
Herx4	Nea3	0.000671908
Herx4	STAR1	0.000663236
Herx4	VC3-2	0.000682983
Herx4	VLASA37	0.000751898
Herx4	VLASA7	0.000675912
Herx5	Herx6	0.0006887
Herx5	Herx7	0.000689842
Herx5	Herx8	0.000699116
Herx5	Herx9	0.00067032
Herx5	Klein10	0.000681688
Herx5	Klein1	0.000667579
Herx5	Klein2	0.000698032
Herx5	Klein3	0.000696943
Herx5	Klein4	0.000688102
Herx5	Klein5	0.000694714
Herx5	Klein8	0.000699995
Herx5	LEPE18	0.000680232
Herx5	LEPE39	0.000651664
Herx5	LEPE46	0.000680266
Herx5	LEPE52	0.00066022
Herx5	LEPE53	0.000698559
Herx5	VLASA10	0.000687468
Herx5	VLASA32	0.00069802
Herx5	VLASA41	0.000698993
Herx5	VLASA44	0.000670389
Herx5	VLASA4	0.000694302
Herx5	Bar25	0.000692463
Herx5	Bar31	0.000991974
Herx5	Bichon	0.000776254
Herx5	Bon002	0.000914783
Herx5	Herx1	0.000707107
Herx5	Klein7	0.000694008
Herx5	LEPE45	0.000737346
Herx5	LEPE48	0.000701655
Herx5	LEPE51	0.000739562
Herx5	NE1	0.000733611
Herx5	Nea2	0.000724793
Herx5	Nea3	0.000690816
Herx5	STAR1	0.000723006
Herx5	VC3-2	0.000714932
Herx5	VLASA37	0.00079629
Herx5	VLASA7	0.000725664
Herx6	Herx7	0.000691824
Herx6	Herx8	0.000697028
Herx6	Herx9	0.000655273
Herx6	Klein10	0.000692537
Herx6	Klein1	0.000668893
Herx6	Klein2	0.000700683
Herx6	Klein3	0.000669874
Herx6	Klein4	0.000706318
Herx6	Klein5	0.00069711
Herx6	Klein8	0.000694274
Herx6	LEPE18	0.000651839
Herx6	LEPE39	0.000669323
Herx6	LEPE46	0.000649295
Herx6	LEPE52	0.000638735
Herx6	LEPE53	0.000691099
Herx6	VLASA10	0.000693028
Herx6	VLASA32	0.000701441
Herx6	VLASA41	0.000681065
Herx6	VLASA44	0.000651291
Herx6	VLASA4	0.000674138
Herx6	Bar25	0.000687646
Herx6	Bar31	0.000991771
Herx6	Bichon	0.000789311
Herx6	Bon002	0.00091224
Herx6	Herx1	0.000699307
Herx6	Klein7	0.000693523
Herx6	LEPE45	0.000719961
Herx6	LEPE48	0.000686998
Herx6	LEPE51	0.000728005
Herx6	NE1	0.00071013
Herx6	Nea2	0.000692038
Herx6	Nea3	0.000693337
Herx6	STAR1	0.000695082
Herx6	VC3-2	0.000692401
Herx6	VLASA37	0.000798244
Herx6	VLASA7	0.00071986
Herx7	Herx8	0.000704831
Herx7	Herx9	0.000642112
Herx7	Klein10	0.00068625
Herx7	Klein1	0.000666101
Herx7	Klein2	0.000690265
Herx7	Klein3	0.000684312
Herx7	Klein4	0.000681877
Herx7	Klein5	0.000696666
Herx7	Klein8	0.000697539
Herx7	LEPE18	0.000658702
Herx7	LEPE39	0.000654875
Herx7	LEPE46	0.000686123
Herx7	LEPE52	0.000632407
Herx7	LEPE53	0.000705636
Herx7	VLASA10	0.000685437
Herx7	VLASA32	0.000695897
Herx7	VLASA41	0.000681276
Herx7	VLASA44	0.000662268
Herx7	VLASA4	0.000675641
Herx7	Bar25	0.000679408
Herx7	Bar31	0.000984347
Herx7	Bichon	0.000780089
Herx7	Bon002	0.000894824
Herx7	Herx1	0.000700515
Herx7	Klein7	0.000710421
Herx7	LEPE45	0.000737513
Herx7	LEPE48	0.000694652
Herx7	LEPE51	0.000741882
Herx7	NE1	0.000733166
Herx7	Nea2	0.000720106
Herx7	Nea3	0.000718802
Herx7	STAR1	0.000717109
Herx7	VC3-2	0.000702157
Herx7	VLASA37	0.000804872
Herx7	VLASA7	0.000722209
Herx8	Herx9	0.000697853
Herx8	Klein10	0.000679135
Herx8	Klein1	0.000670698
Herx8	Klein2	0.000700363
Herx8	Klein3	0.000686842
Herx8	Klein4	0.000719703
Herx8	Klein5	0.000718266
Herx8	Klein8	0.000710305
Herx8	LEPE18	0.000662611
Herx8	LEPE39	0.000654309
Herx8	LEPE46	0.000680927
Herx8	LEPE52	0.000636235
Herx8	LEPE53	0.000694065
Herx8	VLASA10	0.000677615
Herx8	VLASA32	0.000679781
Herx8	VLASA41	0.00066588
Herx8	VLASA44	0.000666562
Herx8	VLASA4	0.000666988
Herx8	Bar25	0.00068199
Herx8	Bar31	0.00100314
Herx8	Bichon	0.000755769
Herx8	Bon002	0.000926895
Herx8	Herx1	0.000712841
Herx8	Klein7	0.00071056
Herx8	LEPE45	0.000725189
Herx8	LEPE48	0.00069986
Herx8	LEPE51	0.000739856
Herx8	NE1	0.000724581
Herx8	Nea2	0.000710717
Herx8	Nea3	0.000704109
Herx8	STAR1	0.000693686
Herx8	VC3-2	0.000709009
Herx8	VLASA37	0.000796963
Herx8	VLASA7	0.000710781
Herx9	Klein10	0.000661016
Herx9	Klein1	0.000633856
Herx9	Klein2	0.000666354
Herx9	Klein3	0.000683018
Herx9	Klein4	0.000673135
Herx9	Klein5	0.000641424
Herx9	Klein8	0.00068584
Herx9	LEPE18	0.000636576
Herx9	LEPE39	0.000621206
Herx9	LEPE46	0.000646696
Herx9	LEPE52	0.000608414
Herx9	LEPE53	0.000662486
Herx9	VLASA10	0.000659336
Herx9	VLASA32	0.000685496
Herx9	VLASA41	0.000660326
Herx9	VLASA44	0.000632529
Herx9	VLASA4	0.000664404
Herx9	Bar25	0.000667646
Herx9	Bar31	0.000957506
Herx9	Bichon	0.000754755
Herx9	Bon002	0.000873579
Herx9	Herx1	0.000681956
Herx9	Klein7	0.000688346
Herx9	LEPE45	0.00070621
Herx9	LEPE48	0.000674371
Herx9	LEPE51	0.000721755
Herx9	NE1	0.000707832
Herx9	Nea2	0.000689622
Herx9	Nea3	0.000694347
Herx9	STAR1	0.000684101
Herx9	VC3-2	0.000692846
Herx9	VLASA37	0.000775451
Herx9	VLASA7	0.000704249
Klein10	Klein1	0.000646816
Klein10	Klein2	0.000707341
Klein10	Klein3	0.000676344
Klein10	Klein4	0.000675745
Klein10	Klein5	0.000685235
Klein10	Klein8	0.000694399
Klein10	LEPE18	0.000653546
Klein10	LEPE39	0.000647652
Klein10	LEPE46	0.000658464
Klein10	LEPE52	0.000614804
Klein10	LEPE53	0.000677619
Klein10	VLASA10	0.000691418
Klein10	VLASA32	0.000687191
Klein10	VLASA41	0.000677431
Klein10	VLASA44	0.000651129
Klein10	VLASA4	0.000684846
Klein10	Bar25	0.00068188
Klein10	Bar31	0.000982112
Klein10	Bichon	0.000775053
Klein10	Bon002	0.000869827
Klein10	Herx1	0.000688396
Klein10	Klein7	0.00071923
Klein10	LEPE45	0.000723858
Klein10	LEPE48	0.00070321
Klein10	LEPE51	0.000734522
Klein10	NE1	0.000724211
Klein10	Nea2	0.000699139
Klein10	Nea3	0.000709244
Klein10	STAR1	0.000706407
Klein10	VC3-2	0.000697785
Klein10	VLASA37	0.000791307
Klein10	VLASA7	0.000726095
Klein1	Klein2	0.000660769
Klein1	Klein3	0.000677071
Klein1	Klein4	0.000670038
Klein1	Klein5	0.000673004
Klein1	Klein8	0.000677988
Klein1	LEPE18	0.000650805
Klein1	LEPE39	0.000642362
Klein1	LEPE46	0.000655638
Klein1	LEPE52	0.00062404
Klein1	LEPE53	0.000672873
Klein1	VLASA10	0.000650842
Klein1	VLASA32	0.000685177
Klein1	VLASA41	0.00067206
Klein1	VLASA44	0.000646436
Klein1	VLASA4	0.000662051
Klein1	Bar25	0.000675618
Klein1	Bar31	0.000963872
Klein1	Bichon	0.000758431
Klein1	Bon002	0.000889176
Klein1	Herx1	0.000682343
Klein1	Klein7	0.000684498
Klein1	LEPE45	0.000716079
Klein1	LEPE48	0.00068702
Klein1	LEPE51	0.000704879
Klein1	NE1	0.000704291
Klein1	Nea2	0.000703096
Klein1	Nea3	0.000673179
Klein1	STAR1	0.000678408
Klein1	VC3-2	0.000693217
Klein1	VLASA37	0.0007882
Klein1	VLASA7	0.000699427
Klein2	Klein3	0.000702515
Klein2	Klein4	0.00069177
Klein2	Klein5	0.00069618
Klein2	Klein8	0.000703212
Klein2	LEPE18	0.000644693
Klein2	LEPE39	0.000657144
Klein2	LEPE46	0.000656978
Klein2	LEPE52	0.000645319
Klein2	LEPE53	0.000670789
Klein2	VLASA10	0.000668406
Klein2	VLASA32	0.000694046
Klein2	VLASA41	0.000684732
Klein2	VLASA44	0.000663605
Klein2	VLASA4	0.000680111
Klein2	Bar25	0.000684669
Klein2	Bar31	0.00100565
Klein2	Bichon	0.000770366
Klein2	Bon002	0.000907108
Klein2	Herx1	0.000711939
Klein2	Klein7	0.000701887
Klein2	LEPE45	0.000722271
Klein2	LEPE48	0.000698899
Klein2	LEPE51	0.000738157
Klein2	NE1	0.000722142
Klein2	Nea2	0.000723099
Klein2	Nea3	0.000706531
Klein2	STAR1	0.000687375
Klein2	VC3-2	0.000712628
Klein2	VLASA37	0.000789497
Klein2	VLASA7	0.000710902
Klein3	Klein4	0.00070561
Klein3	Klein5	0.000704387
Klein3	Klein8	0.00071072
Klein3	LEPE18	0.000647345
Klein3	LEPE39	0.000647287
Klein3	LEPE46	0.000660719
Klein3	LEPE52	0.000625491
Klein3	LEPE53	0.000708186
Klein3	VLASA10	0.000689156
Klein3	VLASA32	0.000700448
Klein3	VLASA41	0.000675363
Klein3	VLASA44	0.000671677
Klein3	VLASA4	0.00068761
Klein3	Bar25	0.000676991
Klein3	Bar31	0.000999134
Klein3	Bichon	0.000792714
Klein3	Bon002	0.000903901
Klein3	Herx1	0.000694114
Klein3	Klein7	0.000708081
Klein3	LEPE45	0.000726579
Klein3	LEPE48	0.000706483
Klein3	LEPE51	0.000724835
Klein3	NE1	0.000731924
Klein3	Nea2	0.000704569
Klein3	Nea3	0.000710875
Klein3	STAR1	0.000713057
Klein3	VC3-2	0.000690181
Klein3	VLASA37	0.000796868
Klein3	VLASA7	0.000723561
Klein4	Klein5	0.000689447
Klein4	Klein8	0.000692956
Klein4	LEPE18	0.000673252
Klein4	LEPE39	0.00067817
Klein4	LEPE46	0.000673424
Klein4	LEPE52	0.000642541
Klein4	LEPE53	0.000708436
Klein4	VLASA10	0.000705747
Klein4	VLASA32	0.000698941
Klein4	VLASA41	0.000689771
Klein4	VLASA44	0.000672664
Klein4	VLASA4	0.000694718
Klein4	Bar25	0.000700407
Klein4	Bar31	0.00100072
Klein4	Bichon	0.000783945
Klein4	Bon002	0.000898557
Klein4	Herx1	0.000699289
Klein4	Klein7	0.000718122
Klein4	LEPE45	0.000753964
Klein4	LEPE48	0.000707435
Klein4	LEPE51	0.000755045
Klein4	NE1	0.000739147
Klein4	Nea2	0.000716179
Klein4	Nea3	0.000720675
Klein4	STAR1	0.000690165
Klein4	VC3-2	0.000716278
Klein4	VLASA37	0.000814475
Klein4	VLASA7	0.000733032
Klein5	Klein8	0.00068542
Klein5	LEPE18	0.000664219
Klein5	LEPE39	0.000673273
Klein5	LEPE46	0.000673132
Klein5	LEPE52	0.000643782
Klein5	LEPE53	0.000677045
Klein5	VLASA10	0.000679075
Klein5	VLASA32	0.000710935
Klein5	VLASA41	0.000684635
Klein5	VLASA44	0.000671479
Klein5	VLASA4	0.000677824
Klein5	Bar25	0.000683571
Klein5	Bar31	0.00102149
Klein5	Bichon	0.000791144
Klein5	Bon002	0.000886067
Klein5	Herx1	0.000693946
Klein5	Klein7	0.000709058
Klein5	LEPE45	0.000733149
Klein5	LEPE48	0.000699553
Klein5	LEPE51	0.000726434
Klein5	NE1	0.000747161
Klein5	Nea2	0.000712126
Klein5	Nea3	0.000720389
Klein5	STAR1	0.000701717
Klein5	VC3-2	0.000715082
Klein5	VLASA37	0.000781143
Klein5	VLASA7	0.000729162
Klein8	LEPE18	0.000661078
Klein8	LEPE39	0.000664039
Klein8	LEPE46	0.000695848
Klein8	LEPE52	0.000654087
Klein8	LEPE53	0.000699654
Klein8	VLASA10	0.000701037
Klein8	VLASA32	0.000698688
Klein8	VLASA41	0.000699166
Klein8	VLASA44	0.000673361
Klein8	VLASA4	0.000701458
Klein8	Bar25	0.00066194
Klein8	Bar31	0.0010037
Klein8	Bichon	0.000794978
Klein8	Bon002	0.000909979
Klein8	Herx1	0.000696538
Klein8	Klein7	0.000708204
Klein8	LEPE45	0.000732139
Klein8	LEPE48	0.000699518
Klein8	LEPE51	0.000731343
Klein8	NE1	0.000709304
Klein8	Nea2	0.000707309
Klein8	Nea3	0.000699497
Klein8	STAR1	0.000691744
Klein8	VC3-2	0.000717034
Klein8	VLASA37	0.000811274
Klein8	VLASA7	0.000717028
LEPE18	LEPE39	0.000593486
LEPE18	LEPE46	0.000587674
LEPE18	LEPE52	0.000591769
LEPE18	LEPE53	0.000587664
LEPE18	VLASA10	0.000565885
LEPE18	VLASA32	0.000557895
LEPE18	VLASA41	0.000556835
LEPE18	VLASA44	0.000523345
LEPE18	VLASA4	0.00053896
LEPE18	Bar25	0.000637719
LEPE18	Bar31	0.00095186
LEPE18	Bichon	0.000656353
LEPE18	Bon002	0.000883785
LEPE18	Herx1	0.000654778
LEPE18	Klein7	0.000686718
LEPE18	LEPE45	0.000629378
LEPE18	LEPE48	0.000674121
LEPE18	LEPE51	0.000617796
LEPE18	NE1	0.000682897
LEPE18	Nea2	0.000686367
LEPE18	Nea3	0.00067086
LEPE18	STAR1	0.000669917
LEPE18	VC3-2	0.000681485
LEPE18	VLASA37	0.000679357
LEPE18	VLASA7	0.000602841
LEPE39	LEPE46	0.000628443
LEPE39	LEPE52	0.00058351
LEPE39	LEPE53	0.000668781
LEPE39	VLASA10	0.000642002
LEPE39	VLASA32	0.0006594
LEPE39	VLASA41	0.000638598
LEPE39	VLASA44	0.000622233
LEPE39	VLASA4	0.000637266
LEPE39	Bar25	0.00064868
LEPE39	Bar31	0.000952788
LEPE39	Bichon	0.000739249
LEPE39	Bon002	0.00086753
LEPE39	Herx1	0.000673453
LEPE39	Klein7	0.000669471
LEPE39	LEPE45	0.000700912
LEPE39	LEPE48	0.00065181
LEPE39	LEPE51	0.000702268
LEPE39	NE1	0.000681849
LEPE39	Nea2	0.000665398
LEPE39	Nea3	0.000657719
LEPE39	STAR1	0.000676955
LEPE39	VC3-2	0.000662146
LEPE39	VLASA37	0.000752828
LEPE39	VLASA7	0.000683334
LEPE46	LEPE52	0.00060291
LEPE46	LEPE53	0.000618044
LEPE46	VLASA10	0.000615598
LEPE46	VLASA32	0.000623628
LEPE46	VLASA41	0.000619952
LEPE46	VLASA44	0.000591485
LEPE46	VLASA4	0.000603186
LEPE46	Bar25	0.000655341
LEPE46	Bar31	0.000967358
LEPE46	Bichon	0.000726974
LEPE46	Bon002	0.000886576
LEPE46	Herx1	0.0006836
LEPE46	Klein7	0.000700195
LEPE46	LEPE45	0.000624105
LEPE46	LEPE48	0.000675272
LEPE46	LEPE51	0.000665619
LEPE46	NE1	0.000699039
LEPE46	Nea2	0.000673139
LEPE46	Nea3	0.000691689
LEPE46	STAR1	0.000681705
LEPE46	VC3-2	0.000684325
LEPE46	VLASA37	0.000721813
LEPE46	VLASA7	0.000657
LEPE52	LEPE53	0.000647771
LEPE52	VLASA10	0.000638702
LEPE52	VLASA32	0.000639927
LEPE52	VLASA41	0.00063142
LEPE52	VLASA44	0.000600711
LEPE52	VLASA4	0.000622441
LEPE52	Bar25	0.000630873
LEPE52	Bar31	0.000931292
LEPE52	Bichon	0.000744898
LEPE52	Bon002	0.000838797
LEPE52	Herx1	0.00063286
LEPE52	Klein7	0.000648208
LEPE52	LEPE45	0.000685929
LEPE52	LEPE48	0.000647183
LEPE52	LEPE51	0.000687003
LEPE52	NE1	0.000664302
LEPE52	Nea2	0.000651799
LEPE52	Nea3	0.000670545
LEPE52	STAR1	0.000649543
LEPE52	VC3-2	0.000654444
LEPE52	VLASA37	0.00074753
LEPE52	VLASA7	0.000665538
LEPE53	VLASA10	0.000573204
LEPE53	VLASA32	0.000584737
LEPE53	VLASA41	0.000575812
LEPE53	VLASA44	0.00056386
LEPE53	VLASA4	0.000561283
LEPE53	Bar25	0.000686371
LEPE53	Bar31	0.00096262
LEPE53	Bichon	0.000658825
LEPE53	Bon002	0.000896214
LEPE53	Herx1	0.000684079
LEPE53	Klein7	0.00071087
LEPE53	LEPE45	0.000615102
LEPE53	LEPE48	0.000699753
LEPE53	LEPE51	0.000629993
LEPE53	NE1	0.000709718
LEPE53	Nea2	0.000707694
LEPE53	Nea3	0.000713486
LEPE53	STAR1	0.00069913
LEPE53	VC3-2	0.000697299
[truncated: 212 more rows]

## Sheet: Supplementary_Data_S3
Sample_1	Sample_2	mean_pseudo-haploid_nucleotide_diversity
Akt.F.1	Akt.F.1	0.000565636
Akt.F.1	Akt.F.2	0.000574885
Akt.F.1	AspK.F.1	0.000636701
Akt.F.1	AspK.F.2	0.00063272
Akt.F.1	Bar.F.0	0.000645288
Akt.F.1	Bich.HG.0	0.000726876
Akt.F.1	Bla.F.1	0.000750494
Akt.F.1	Bla.F.2	0.000709847
Akt.F.1	Bla.HG.1	0.000747799
Akt.F.1	Bla.HG.2	0.00065853
Akt.F.1	Bon.F.0	0.000855976
Akt.F.1	Crie.HG.0	0.00082507
Akt.F.1	Dil.F.0	0.000633091
Akt.F.1	Ess.F.0	0.00071128
Akt.F.1	Herx.F.0	0.000629464
Akt.F.1	LepV.F.3	0.00059866
Akt.F.1	LepV.HG.1	0.000657804
Akt.F.1	LepV.HG.2	0.000606991
Akt.F.1	LepV.HG.3	0.000693693
Akt.F.1	LepV.HG.4	0.000611961
Akt.F.1	Nik.F.0	0.00065676
Akt.F.1	Pol.F.0	0.000675783
Akt.F.1	Star.F.0	0.000653438
Akt.F.2	AspK.F.1	0.000641191
Akt.F.2	AspK.F.2	0.000640721
Akt.F.2	Bar.F.0	0.000665677
Akt.F.2	Bich.HG.0	0.00075275
Akt.F.2	Bla.F.1	0.00082316
Akt.F.2	Bla.F.2	0.00074903
Akt.F.2	Bla.HG.1	0.000785654
Akt.F.2	Bla.HG.2	0.000679947
Akt.F.2	Bon.F.0	0.000854097
Akt.F.2	Crie.HG.0	0.000862916
Akt.F.2	Dil.F.0	0.000649532
Akt.F.2	Ess.F.0	0.00072033
Akt.F.2	Herx.F.0	0.000639611
Akt.F.2	LepV.F.3	0.00061563
Akt.F.2	LepV.HG.1	0.000675808
Akt.F.2	LepV.HG.2	0.000632381
Akt.F.2	LepV.HG.3	0.000709283
Akt.F.2	LepV.HG.4	0.000624765
Akt.F.2	Nik.F.0	0.000662683
Akt.F.2	Pol.F.0	0.000689092
Akt.F.2	Star.F.0	0.000669132
AspK.F.1	AspK.F.1	0.000690386
AspK.F.1	AspK.F.2	0.000690374
AspK.F.1	Bar.F.0	0.000717501
AspK.F.1	Bich.HG.0	0.000782647
AspK.F.1	Bla.F.1	0.000839868
AspK.F.1	Bla.F.2	0.00079903
AspK.F.1	Bla.HG.1	0.000816811
AspK.F.1	Bla.HG.2	0.000721728
AspK.F.1	Bon.F.0	0.00089464
AspK.F.1	Crie.HG.0	0.000911868
AspK.F.1	Dil.F.0	0.000691837
AspK.F.1	Ess.F.0	0.000764585
AspK.F.1	Herx.F.0	0.00068412
AspK.F.1	LepV.F.3	0.000667204
AspK.F.1	LepV.HG.1	0.000715615
AspK.F.1	LepV.HG.2	0.000681147
AspK.F.1	LepV.HG.3	0.000751017
AspK.F.1	LepV.HG.4	0.000674177
AspK.F.1	Nik.F.0	0.000710317
AspK.F.1	Pol.F.0	0.000726348
AspK.F.1	Star.F.0	0.000702392
AspK.F.2	AspK.F.2	0.000689703
AspK.F.2	Bar.F.0	0.000714443
AspK.F.2	Bich.HG.0	0.000780965
AspK.F.2	Bla.F.1	0.00084408
AspK.F.2	Bla.F.2	0.000802455
AspK.F.2	Bla.HG.1	0.00081651
AspK.F.2	Bla.HG.2	0.000723351
AspK.F.2	Bon.F.0	0.000899906
AspK.F.2	Crie.HG.0	0.000914644
AspK.F.2	Dil.F.0	0.000692138
AspK.F.2	Ess.F.0	0.000757192
AspK.F.2	Herx.F.0	0.000685494
AspK.F.2	LepV.F.3	0.000660642
AspK.F.2	LepV.HG.1	0.000719942
AspK.F.2	LepV.HG.2	0.000681977
AspK.F.2	LepV.HG.3	0.000746682
AspK.F.2	LepV.HG.4	0.000676308
AspK.F.2	Nik.F.0	0.000703427
AspK.F.2	Pol.F.0	0.000724902
AspK.F.2	Star.F.0	0.000707094
Bar.F.0	Bar.F.0	0.000728188
Bar.F.0	Bich.HG.0	0.000804311
Bar.F.0	Bla.F.1	0.000871876
Bar.F.0	Bla.F.2	0.000809149
Bar.F.0	Bla.HG.1	0.00083481
Bar.F.0	Bla.HG.2	0.000743748
Bar.F.0	Bon.F.0	0.000921858
Bar.F.0	Crie.HG.0	0.000922351
Bar.F.0	Dil.F.0	0.000715681
Bar.F.0	Ess.F.0	0.000803702
Bar.F.0	Herx.F.0	0.00071187
Bar.F.0	LepV.F.3	0.000683214
Bar.F.0	LepV.HG.1	0.000733768
Bar.F.0	LepV.HG.2	0.00069828
Bar.F.0	LepV.HG.3	0.000766737
Bar.F.0	LepV.HG.4	0.000692173
Bar.F.0	Nik.F.0	0.000729211
Bar.F.0	Pol.F.0	0.000746345
Bar.F.0	Star.F.0	0.000726243
Bich.HG.0	Bla.F.1	0.000914358
Bich.HG.0	Bla.F.2	0.000845123
Bich.HG.0	Bla.HG.1	0.000756611
Bich.HG.0	Bla.HG.2	0.000665383
Bich.HG.0	Bon.F.0	0.00096787
Bich.HG.0	Crie.HG.0	0.000857387
Bich.HG.0	Dil.F.0	0.000772687
Bich.HG.0	Ess.F.0	0.000840392
Bich.HG.0	Herx.F.0	0.000767125
Bich.HG.0	LepV.F.3	0.000748641
Bich.HG.0	LepV.HG.1	0.000681403
Bich.HG.0	LepV.HG.2	0.000662641
Bich.HG.0	LepV.HG.3	0.000714405
Bich.HG.0	LepV.HG.4	0.000657589
Bich.HG.0	Nik.F.0	0.000787104
Bich.HG.0	Pol.F.0	0.000781993
Bich.HG.0	Star.F.0	0.000787376
Bla.F.1	Bla.F.1	0.000814055
Bla.F.1	Bla.F.2	0.000753291
Bla.F.1	Bla.HG.1	0.000943416
Bla.F.1	Bla.HG.2	0.000819359
Bla.F.1	Bon.F.0	0.00106223
Bla.F.1	Crie.HG.0	0.00102818
Bla.F.1	Dil.F.0	0.00084242
Bla.F.1	Ess.F.0	0.000924665
Bla.F.1	Herx.F.0	0.00084285
Bla.F.1	LepV.F.3	0.000809926
Bla.F.1	LepV.HG.1	0.000801035
Bla.F.1	LepV.HG.2	0.000778645
Bla.F.1	LepV.HG.3	0.000825705
Bla.F.1	LepV.HG.4	0.000801497
Bla.F.1	Nik.F.0	0.000856174
Bla.F.1	Pol.F.0	0.000876171
Bla.F.1	Star.F.0	0.000819207
Bla.F.2	Bla.HG.1	0.00084833
Bla.F.2	Bla.HG.2	0.000788152
Bla.F.2	Bon.F.0	0.00101714
Bla.F.2	Crie.HG.0	0.000944378
Bla.F.2	Dil.F.0	0.000798427
Bla.F.2	Ess.F.0	0.000879909
Bla.F.2	Herx.F.0	0.000794155
Bla.F.2	LepV.F.3	0.000770154
Bla.F.2	LepV.HG.1	0.000778479
Bla.F.2	LepV.HG.2	0.00074935
Bla.F.2	LepV.HG.3	0.000807579
Bla.F.2	LepV.HG.4	0.000742724
Bla.F.2	Nik.F.0	0.000831539
Bla.F.2	Pol.F.0	0.000834931
Bla.F.2	Star.F.0	0.000816189
Bla.HG.1	Bla.HG.2	0.000738297
Bla.HG.1	Bon.F.0	0.00105341
Bla.HG.1	Crie.HG.0	0.000884427
Bla.HG.1	Dil.F.0	0.000796806
Bla.HG.1	Ess.F.0	0.000886848
Bla.HG.1	Herx.F.0	0.000810142
Bla.HG.1	LepV.F.3	0.00078403
Bla.HG.1	LepV.HG.1	0.0007341
Bla.HG.1	LepV.HG.2	0.000697594
Bla.HG.1	LepV.HG.3	0.000750702
Bla.HG.1	LepV.HG.4	0.000705218
Bla.HG.1	Nik.F.0	0.000829026
Bla.HG.1	Pol.F.0	0.000839152
Bla.HG.1	Star.F.0	0.000835389
Bla.HG.2	Bon.F.0	0.00094033
Bla.HG.2	Crie.HG.0	0.000842577
Bla.HG.2	Dil.F.0	0.00071928
Bla.HG.2	Ess.F.0	0.000790881
Bla.HG.2	Herx.F.0	0.000709631
Bla.HG.2	LepV.F.3	0.000682351
Bla.HG.2	LepV.HG.1	0.000657069
Bla.HG.2	LepV.HG.2	0.000630334
Bla.HG.2	LepV.HG.3	0.000685256
Bla.HG.2	LepV.HG.4	0.000640147
Bla.HG.2	Nik.F.0	0.000719657
Bla.HG.2	Pol.F.0	0.000736958
Bla.HG.2	Star.F.0	0.000735659
Bon.F.0	Crie.HG.0	0.00110233
Bon.F.0	Dil.F.0	0.000918542
Bon.F.0	Ess.F.0	0.000964221
Bon.F.0	Herx.F.0	0.000898626
Bon.F.0	LepV.F.3	0.000870394
Bon.F.0	LepV.HG.1	0.000907028
Bon.F.0	LepV.HG.2	0.000899234
Bon.F.0	LepV.HG.3	0.000972037
Bon.F.0	LepV.HG.4	0.00089
Bon.F.0	Nik.F.0	0.00091567
Bon.F.0	Pol.F.0	0.000938192
Bon.F.0	Star.F.0	0.000923368
Crie.HG.0	Crie.HG.0	0.000966841
Crie.HG.0	Dil.F.0	0.000903295
Crie.HG.0	Ess.F.0	0.000951409
Crie.HG.0	Herx.F.0	0.000907615
Crie.HG.0	LepV.F.3	0.000882631
Crie.HG.0	LepV.HG.1	0.000835164
Crie.HG.0	LepV.HG.2	0.000796905
Crie.HG.0	LepV.HG.3	0.000856788
Crie.HG.0	LepV.HG.4	0.000808606
Crie.HG.0	Nik.F.0	0.000937507
Crie.HG.0	Pol.F.0	0.000952815
Crie.HG.0	Star.F.0	0.000924754
Dil.F.0	Ess.F.0	0.000756849
Dil.F.0	Herx.F.0	0.00067999
Dil.F.0	LepV.F.3	0.000664682
Dil.F.0	LepV.HG.1	0.000711892
Dil.F.0	LepV.HG.2	0.000665279
Dil.F.0	LepV.HG.3	0.000745142
Dil.F.0	LepV.HG.4	0.000669024
Dil.F.0	Nik.F.0	0.0007118
Dil.F.0	Pol.F.0	0.000732672
Dil.F.0	Star.F.0	0.000693848
Ess.F.0	Herx.F.0	0.000752765
Ess.F.0	LepV.F.3	0.000741658
Ess.F.0	LepV.HG.1	0.000809704
Ess.F.0	LepV.HG.2	0.000756654
Ess.F.0	LepV.HG.3	0.000825187
Ess.F.0	LepV.HG.4	0.000754989
Ess.F.0	Nik.F.0	0.000788858
Ess.F.0	Pol.F.0	0.000814372
Ess.F.0	Star.F.0	0.000771443
Herx.F.0	Herx.F.0	0.000680226
Herx.F.0	LepV.F.3	0.000659872
Herx.F.0	LepV.HG.1	0.000710995
Herx.F.0	LepV.HG.2	0.000670677
Herx.F.0	LepV.HG.3	0.000740553
Herx.F.0	LepV.HG.4	0.000669362
Herx.F.0	Nik.F.0	0.000700724
Herx.F.0	Pol.F.0	0.000722853
Herx.F.0	Star.F.0	0.000697745
LepV.F.3	LepV.F.3	0.000631521
LepV.F.3	LepV.HG.1	0.000676234
LepV.F.3	LepV.HG.2	0.000638262
LepV.F.3	LepV.HG.3	0.00070579
LepV.F.3	LepV.HG.4	0.000635175
LepV.F.3	Nik.F.0	0.000672354
LepV.F.3	Pol.F.0	0.000690935
LepV.F.3	Star.F.0	0.000674581
LepV.HG.1	LepV.HG.1	0.000616425
LepV.HG.1	LepV.HG.2	0.00058134
LepV.HG.1	LepV.HG.3	0.000649456
LepV.HG.1	LepV.HG.4	0.000597605
LepV.HG.1	Nik.F.0	0.000731887
LepV.HG.1	Pol.F.0	0.000719506
LepV.HG.1	Star.F.0	0.000723736
LepV.HG.2	LepV.HG.2	0.000541101
LepV.HG.2	LepV.HG.3	0.000622344
LepV.HG.2	LepV.HG.4	0.000557398
LepV.HG.2	Nik.F.0	0.000699052
LepV.HG.2	Pol.F.0	0.000695261
LepV.HG.2	Star.F.0	0.000684281
LepV.HG.3	LepV.HG.3	0.000679744
LepV.HG.3	LepV.HG.4	0.000635982
LepV.HG.3	Nik.F.0	0.000756454
LepV.HG.3	Pol.F.0	0.000757868
LepV.HG.3	Star.F.0	0.000751451
LepV.HG.4	LepV.HG.4	0.000587664
LepV.HG.4	Nik.F.0	0.000694602
LepV.HG.4	Pol.F.0	0.000696307
LepV.HG.4	Star.F.0	0.000686958
Nik.F.0	Nik.F.0	0.000709753
Nik.F.0	Pol.F.0	0.000727786
Nik.F.0	Star.F.0	0.000716161
Pol.F.0	Star.F.0	0.000732852
Star.F.0	Star.F.0	0.000687236
